# Supplementary material for: ﻿Taxonomic review of Manocoreini with description of a new species from China (Hemiptera, Heteroptera, Coreidae)
Source: Zookeys. 2023 Mar 9;1152:133–61. doi: 10.3897/zookeys.1152.98234 (PMC10206670; doi:10.3897/zookeys.1152.98234)
Supplement: XML Treatment for Manocoreus [file zookeys.1152.98234-treatment2.xml]

<!DOCTYPE tp:taxon-treatment
  PUBLIC "-//TaxonX//DTD Taxonomic Treatment Publishing DTD v0 20100105//EN" "tax-treatment-NSO.dtd">
<tp:taxon-treatment xmlns:tp="http://www.plazi.org/taxpub"><tp:treatment-meta><kwd-group><label>Taxon classification</label><kwd>
              <named-content content-type="kingdom">Animalia</named-content>
            </kwd><kwd>
              <named-content content-type="order">Hemiptera</named-content>
            </kwd><kwd>
              <named-content content-type="family">Coreidae</named-content>
            </kwd></kwd-group><mixed-citation publication-type="journal"><person-group><name><surname>Zhou</surname><given-names>Yanyan</given-names></name><name><surname>Liu</surname><given-names>Huaxi</given-names></name><name><surname>Bu</surname><given-names>Wenjun</given-names></name><name><surname>Li</surname><given-names>Zhiqiang</given-names></name></person-group><article-title>﻿Taxonomic review of <tp:taxon-name><tp:taxon-name-part taxon-name-part-type="tribe">Manocoreini</tp:taxon-name-part></tp:taxon-name> with description of a new species from China (<tp:taxon-name><tp:taxon-name-part taxon-name-part-type="order">Hemiptera</tp:taxon-name-part></tp:taxon-name>, <tp:taxon-name><tp:taxon-name-part taxon-name-part-type="suborder">Heteroptera</tp:taxon-name-part></tp:taxon-name>, <tp:taxon-name><tp:taxon-name-part taxon-name-part-type="family">Coreidae</tp:taxon-name-part></tp:taxon-name>)</article-title><source>Zookeys</source><day>09</day><month>03</month><year>2023</year><volume>1152</volume><fpage>133</fpage><lpage>161</lpage><pub-id pub-id-type="doi">10.3897/zookeys.1152.98234</pub-id></mixed-citation></tp:treatment-meta><tp:nomenclature><label>﻿Genus</label><tp:taxon-name>
            <object-id xmlns:xlink="http://www.w3.org/1999/xlink" content-type="arpha" xlink:type="simple">922BEF1F-75E1-5F19-B685-F1C0C432CA67</object-id>
            <tp:taxon-name-part taxon-name-part-type="genus" reg="Manocoreus">Manocoreus</tp:taxon-name-part>
          </tp:taxon-name><tp:taxon-authority>Hsiao, 1964</tp:taxon-authority><xref ref-type="fig" rid="F1">Figs 1</xref><xref ref-type="fig" rid="F2">, 2</xref><xref ref-type="fig" rid="F3">, 3</xref><xref ref-type="fig" rid="F4">, 4</xref><xref ref-type="fig" rid="F5">, 5</xref><xref ref-type="fig" rid="F6">, 6</xref><xref ref-type="fig" rid="F7">, 7</xref><xref ref-type="fig" rid="F8">, 8</xref><xref ref-type="fig" rid="F9">, 9</xref><xref ref-type="fig" rid="F10">, 10</xref><xref ref-type="fig" rid="F11">, 11</xref><xref ref-type="fig" rid="F12">, 12</xref><xref ref-type="fig" rid="F13">, 13</xref><xref ref-type="fig" rid="F14">, 14</xref><xref ref-type="fig" rid="F15">, 15</xref><xref ref-type="fig" rid="F16">, 16</xref><tp:nomenclature-citation-list><tp:nomenclature-citation><tp:taxon-name>
                <tp:taxon-name-part taxon-name-part-type="genus" reg="Manocoreus">Manocoreus</tp:taxon-name-part>
              </tp:taxon-name><comment>Hsiao, 1964: 90. <xref ref-type="bibr" rid="B10">Hsiao (1977)</xref>: 217 (in key), 244 (listed); <xref ref-type="bibr" rid="B16">Ren (1983)</xref>: 321 (diagnostic characters, habitat, hosted plant); <xref ref-type="bibr" rid="B6">Chen and Li (1999)</xref>: 128 (catalogue, diagnostic characters); <xref ref-type="bibr" rid="B8">Dolling (2006)</xref>: 87 (catalogue).</comment></tp:nomenclature-citation></tp:nomenclature-citation-list></tp:nomenclature><tp:treatment-sec sec-type="type species" id="SECID0EVDAE"><title>Type species by original designation.</title><p><italic><tp:taxon-name><tp:taxon-name-part taxon-name-part-type="genus" reg="Manocoreus">Manocoreus</tp:taxon-name-part><tp:taxon-name-part taxon-name-part-type="species" reg="vulgaris">vulgaris</tp:taxon-name-part></tp:taxon-name></italic> Hsiao, 1964.</p></tp:treatment-sec><tp:treatment-sec sec-type="diagnosis" id="SECID0EGEAE"><title>Diagnosis.</title><p><italic><tp:taxon-name><tp:taxon-name-part taxon-name-part-type="genus" reg="Manocoreus">Manocoreus</tp:taxon-name-part></tp:taxon-name></italic> can be distinguished from other genera of <tp:taxon-name><tp:taxon-name-part taxon-name-part-type="subfamily">Coreinae</tp:taxon-name-part></tp:taxon-name> by the following combined characters: body elongate (Figs <xref ref-type="fig" rid="F1">1</xref>–<xref ref-type="fig" rid="F3">3</xref>, <xref ref-type="fig" rid="F7">7</xref>–<xref ref-type="fig" rid="F8">8</xref>); head wide, extending beyond antenniferous tubercles (Figs <xref ref-type="fig" rid="F12">12</xref>, <xref ref-type="fig" rid="F13">13</xref>); anteclypeus slender, slightly longer than mandibular plate (Figs <xref ref-type="fig" rid="F12">12</xref>, <xref ref-type="fig" rid="F13">13</xref>); head with small dentate or plate-like process in front of antenniferous tubercles (Figs <xref ref-type="fig" rid="F4">4A, B</xref>, <xref ref-type="fig" rid="F9">9A, B</xref>: hp); anterior portion of buccula right angled; eye not reaching anterior margin of pronotum (Figs <xref ref-type="fig" rid="F12">12</xref>, <xref ref-type="fig" rid="F13">13</xref>); profemora unarmed; vein Cu of hind wing away from base of hamus; meso- and metasternum with a mid-longitudinal groove; dorsum of tibiae sulcate, base of each tibiae slightly protuberant; metatarsal segment I longer than the sum of segments II and III; spiracles of abdomen situated before middle of sternites, near lateral margin (Figs <xref ref-type="fig" rid="F14">14</xref>, <xref ref-type="fig" rid="F15">15</xref>); sternum VII of female with middle longitudinal cleft, plica triangular, or rectangular depressed, covered by sternum VI (Figs <xref ref-type="fig" rid="F6">6C</xref>, <xref ref-type="fig" rid="F11">11B</xref>, <xref ref-type="fig" rid="F15">15</xref>); posterior margin of genital capsule broadly sinuate, with median ventroposterior process (Figs <xref ref-type="fig" rid="F4">4E, F</xref>, <xref ref-type="fig" rid="F5">5D</xref>, <xref ref-type="fig" rid="F9">9E, F</xref>, <xref ref-type="fig" rid="F10">10D</xref>, <xref ref-type="fig" rid="F14">14</xref>).</p><fig id="F1" position="float" orientation="portrait"><object-id xmlns:xlink="http://www.w3.org/1999/xlink" content-type="doi" xlink:type="simple">10.3897/zookeys.1152.98234.figure1</object-id><object-id xmlns:xlink="http://www.w3.org/1999/xlink" content-type="arpha" xlink:type="simple">B1C8EC06-C0EB-52B9-954C-FB832F2CE617</object-id><label>Figure 1.</label><caption><p>Habitus of <italic><tp:taxon-name><tp:taxon-name-part taxon-name-part-type="genus" reg="Manocoreus">Manocoreus</tp:taxon-name-part></tp:taxon-name></italic> spp. <bold>A, B</bold><italic><tp:taxon-name><tp:taxon-name-part taxon-name-part-type="genus" reg="Manocoreus">M.</tp:taxon-name-part><tp:taxon-name-part taxon-name-part-type="species" reg="astinus">astinus</tp:taxon-name-part></tp:taxon-name></italic> male non-type specimen <bold>A</bold> dorsal view <bold>B</bold> ventral view <bold>C–E</bold><italic><tp:taxon-name><tp:taxon-name-part taxon-name-part-type="genus" reg="Manocoreus">M.</tp:taxon-name-part><tp:taxon-name-part taxon-name-part-type="species" reg="furcatus">furcatus</tp:taxon-name-part></tp:taxon-name></italic> male holotype <bold>C</bold> dorsal view <bold>D</bold> ventral view <bold>E</bold> labels.</p></caption><graphic xmlns:xlink="http://www.w3.org/1999/xlink" xlink:href="zookeys-1152-133_article-98234__-g001.jpg" position="float" orientation="portrait" xlink:type="simple" id="oo_822240.jpg"><uri content-type="original_file" xlink:type="simple">https://binary.pensoft.net/fig/822240</uri></graphic></fig></tp:treatment-sec><tp:treatment-sec sec-type="redescription" id="SECID0EIJAE"><title>Redescription.</title><p>Body medium to relatively large (11–17 mm), elongate, nearly parallel-sided, ~ 3.2–4.3× as long as humeral width (Figs <xref ref-type="fig" rid="F12">12</xref>, <xref ref-type="fig" rid="F13">13</xref>). <bold><italic>Body surface and vestiture</italic>.</bold> Body surface rather dull; head, thorax, abdomen, with dense punctures; antennae, legs with short, semierect to erect setae, and dense small tubercles; abdomen with short and dense setae.</p><p><bold><italic>Head</italic></bold> porrect, wider than long, shorter than pronotum, nearly pentagonal, dorsally flat, apex distinctly produced and surpassing antenniferous tubercles; anteclypeus slender, slightly surpassing mandibular plate (Figs <xref ref-type="fig" rid="F12">12</xref>, <xref ref-type="fig" rid="F13">13</xref>); antenniferous tubercles almost circular, not prominent; genae with small dentate or plate-like process in front of antenniferous tubercles (Figs <xref ref-type="fig" rid="F4">4A, B</xref>, <xref ref-type="fig" rid="F9">9A, B</xref>); anterior of buccula nearly right angled; eyes globular, not reaching anterior margin of pronotum (Figs <xref ref-type="fig" rid="F12">12</xref>, <xref ref-type="fig" rid="F13">13</xref>); ocelli not close to each other, relatively close to eyes, dorsally situated before connecting line of posterior edge of eyes (Figs <xref ref-type="fig" rid="F12">12</xref>, <xref ref-type="fig" rid="F13">13</xref>); preocellar pit deep, transverse; ocellar tubercles barely raised (Figs <xref ref-type="fig" rid="F12">12</xref>, <xref ref-type="fig" rid="F13">13</xref>); antenna four-segmented, antennomere I thickest, apex of antennomere I far from apex of head, with a glabrous and narrow base; antennomeres I–III subcylindrical, subequal in length, antennomere IV fusiform, shortest; labium four-segmented, surpassing posterior margin of mesosternum but not surpassing posterior margin of metasternum (Figs <xref ref-type="fig" rid="F1">1B, D</xref>, <xref ref-type="fig" rid="F2">2B</xref>, <xref ref-type="fig" rid="F3">3B, D</xref>, <xref ref-type="fig" rid="F7">7B, E</xref>, <xref ref-type="fig" rid="F8">8B, E</xref>); labial segment I not extending beyond base of head (<italic><tp:taxon-name><tp:taxon-name-part taxon-name-part-type="genus" reg="Manocoreus">M.</tp:taxon-name-part><tp:taxon-name-part taxon-name-part-type="species" reg="vulgaris">vulgaris</tp:taxon-name-part></tp:taxon-name></italic>), or reaching anterior margin of prosternum (other species). <bold><italic>Thorax</italic>.</bold> Pronotum wider than long, hexagonal, gradually declivent, anterior margin with narrow, indistinct, depressed anterior collar (Figs <xref ref-type="fig" rid="F12">12</xref>, <xref ref-type="fig" rid="F13">13</xref>); cicatrices distinct, somewhat depressed; anterolateral margin concave to nearly straight, nodulose; humeral angle rectangular or tapering into stout or acute spine pointing outward (Figs <xref ref-type="fig" rid="F12">12</xref>, <xref ref-type="fig" rid="F13">13</xref>); posterolateral angle broadly angulate, posterolateral margin sinuate; posterior margin nearly straight or slight concave; pronotal disk with distinct or indistinct longitudinal medial carinae (Figs <xref ref-type="fig" rid="F12">12</xref>, <xref ref-type="fig" rid="F13">13</xref>). Scutellum longer than wide, triangular, apically subacute. Prosternum small, area before mesocoxae of mesosternum large, mesosternum and metasternum with longitudinal median groove; metathoracic scent gland ostiole provided with a bilobate peritreme, evaporatorium extending ~ 1/2 of mesopleuron (Figs <xref ref-type="fig" rid="F4">4C, D</xref>, <xref ref-type="fig" rid="F9">9C, D</xref>). Legs unarmed; femora thickened; dorsal surface of tibiae each with a wide longitudinal furrow. Hemelytra macropterous, not reaching or slightly surpassing apex of abdomen (1A, C, 2A, 3A, C, 7A, D, 8A, D); costal margin emarginated, nearly straight, R and M branch from ca. middle of corium, membrane with ~ 10 longitudinal veins; hamus of hind wing very short. <bold><italic>Pregenital abdomen</italic>.</bold> Connexival segments distinctly raised above tergum, posterolateral angles sometimes acute; sterna without impression or furrow ventrally; spiracles circular, small, close to lateral margin, situated before middle of sterna; spiracle II not visible. Posterior margin of female abdominal tergum VII sinuate, concave in middle, sternum VII of female with middle longitudinal cleft, plica triangular, indistinct, covered by sternum VI (Fig. <xref ref-type="fig" rid="F14">14</xref>). <bold><italic>External male genitalia</italic>.</bold> Genital capsule near prolate spheroidal, opening dorsally (Figs <xref ref-type="fig" rid="F4">4E, F</xref>, <xref ref-type="fig" rid="F5">5D</xref>, <xref ref-type="fig" rid="F9">9E, F</xref>, <xref ref-type="fig" rid="F10">10D</xref>), ventral outline distally concave in lateral view, posterior margin of genital capsule broadly sinuate with median ventroposterior process (Fig. <xref ref-type="fig" rid="F14">14</xref>); dorsal margin of base of paramere nearly straight, distal portion of paramere sickle-shaped (Figs <xref ref-type="fig" rid="F5">5E–G</xref>, <xref ref-type="fig" rid="F10">10E–G</xref>); phallus with a sclerotized articulatory apparatus, phallotheca barrel-shaped, unarmed, conjunctiva rigid and complex, aedeagus coiled, strongly sclerotized (Figs <xref ref-type="fig" rid="F5">5A–C</xref>, <xref ref-type="fig" rid="F10">10A–C</xref>). <bold><italic>External female genitalia</italic>.</bold> Laterotergite VIII subtriangular, spiracles present; laterotergites IX subtriangular, inner margin contact (Fig. <xref ref-type="fig" rid="F15">15</xref>). Valvifers VIII nearly triangular (Figs <xref ref-type="fig" rid="F6">6C</xref>, <xref ref-type="fig" rid="F11">11B</xref>: vf8); valvulae VIII moderately membranous, with posterior distal portions slightly sclerotized (Figs <xref ref-type="fig" rid="F6">6C</xref>, <xref ref-type="fig" rid="F11">11B</xref>: va8); gonangulum elongate (Figs <xref ref-type="fig" rid="F6">6A</xref>, <xref ref-type="fig" rid="F11">11A</xref>: <abbrev xmlns:xlink="http://www.w3.org/1999/xlink" xlink:title="gonangulum" id="ABBRID0E3PAE" xlink:type="simple">ga</abbrev>); valvifers IX separated, slender (Figs <xref ref-type="fig" rid="F6">6A</xref>, <xref ref-type="fig" rid="F11">11A</xref>: vf9); valvulae IX membranous, with posterior distal portions strongly sclerotized (Figs <xref ref-type="fig" rid="F6">6A</xref>, <xref ref-type="fig" rid="F11">11A</xref>: va9); valvulae VIII and IX interlocking through sclerotized rami VIII and IX (Figs <xref ref-type="fig" rid="F6">6A</xref>, <xref ref-type="fig" rid="F11">11A, C</xref>); gynatrium with one large ring sclerite (Figs <xref ref-type="fig" rid="F6">6A</xref>, <xref ref-type="fig" rid="F11">11A</xref>: <abbrev xmlns:xlink="http://www.w3.org/1999/xlink" xlink:title="ring sclerite" id="ABBRID0EARAE" xlink:type="simple">rs</abbrev>); spermatheca with a long coiled duct, basal portion of duct slightly expanding, subapical with a conspicuous ampulla (Figs <xref ref-type="fig" rid="F6">6B, D</xref>, <xref ref-type="fig" rid="F11">11C, D</xref>: <abbrev xmlns:xlink="http://www.w3.org/1999/xlink" xlink:title="ampulla" id="ABBRID0EMRAE" xlink:type="simple">am</abbrev>); distal region with a long flexible zone (Figs <xref ref-type="fig" rid="F6">6B, D</xref>, <xref ref-type="fig" rid="F11">11C, D</xref>: <abbrev xmlns:xlink="http://www.w3.org/1999/xlink" xlink:title="flexible zone" id="ABBRID0EYRAE" xlink:type="simple">fz</abbrev>), tightly coiled duct (Figs <xref ref-type="fig" rid="F6">6B, D</xref>, <xref ref-type="fig" rid="F11">11C, D</xref>: <abbrev xmlns:xlink="http://www.w3.org/1999/xlink" xlink:title="coiled duct" id="ABBRID0EESAE" xlink:type="simple">cd</abbrev>), and seminal receptacle globose (Figs <xref ref-type="fig" rid="F6">6B, D</xref>, <xref ref-type="fig" rid="F11">11C, D</xref>: <abbrev xmlns:xlink="http://www.w3.org/1999/xlink" xlink:title="seminal receptacle" id="ABBRID0EQSAE" xlink:type="simple">sr</abbrev>).</p></tp:treatment-sec><tp:treatment-sec sec-type="distribution" id="SECID0EUSAE"><title>Distribution.</title><p>The genus currently contains eight species, all species distributed in southwestern and southern China (Fig. <xref ref-type="fig" rid="F16">16</xref>).</p></tp:treatment-sec><tp:treatment-sec><!--Section generated to contain objects referenced in tp:taxon-treatment.--><fig id="F2" position="float" orientation="portrait"><object-id xmlns:xlink="http://www.w3.org/1999/xlink" content-type="doi" xlink:type="simple">10.3897/zookeys.1152.98234.figure2</object-id><object-id xmlns:xlink="http://www.w3.org/1999/xlink" content-type="arpha" xlink:type="simple">F54F0067-AFD3-58C0-BEBF-B47E5E693DEB</object-id><label>Figure 2.</label><caption><p>Habitus of <italic><tp:taxon-name><tp:taxon-name-part taxon-name-part-type="genus" reg="Manocoreus">Manocoreus</tp:taxon-name-part><tp:taxon-name-part taxon-name-part-type="species" reg="grypidus">grypidus</tp:taxon-name-part></tp:taxon-name></italic> male holotype. <bold>A</bold> dorsal view <bold>B</bold> ventral view <bold>C</bold> labels.</p></caption><graphic xmlns:xlink="http://www.w3.org/1999/xlink" xlink:href="zookeys-1152-133_article-98234__-g002.jpg" position="float" orientation="portrait" xlink:type="simple" id="oo_822241.jpg"><uri content-type="original_file" xlink:type="simple">https://binary.pensoft.net/fig/822241</uri></graphic></fig><fig id="F3" position="float" orientation="portrait"><object-id xmlns:xlink="http://www.w3.org/1999/xlink" content-type="doi" xlink:type="simple">10.3897/zookeys.1152.98234.figure3</object-id><object-id xmlns:xlink="http://www.w3.org/1999/xlink" content-type="arpha" xlink:type="simple">1F2EEE4B-5199-5453-A912-32F792E6DA98</object-id><label>Figure 3.</label><caption><p>Habitus of <italic><tp:taxon-name><tp:taxon-name-part taxon-name-part-type="genus" reg="Manocoreus">Manocoreus</tp:taxon-name-part><tp:taxon-name-part taxon-name-part-type="species" reg="hsiaoi">hsiaoi</tp:taxon-name-part></tp:taxon-name></italic> sp. nov. <bold>A, B</bold> male holotype <bold>A</bold> dorsal view <bold>B</bold> ventral view <bold>C, D</bold> female paratype <bold>C</bold> dorsal view <bold>D</bold> ventral view.</p></caption><graphic xmlns:xlink="http://www.w3.org/1999/xlink" xlink:href="zookeys-1152-133_article-98234__-g003.jpg" position="float" orientation="portrait" xlink:type="simple" id="oo_822242.jpg"><uri content-type="original_file" xlink:type="simple">https://binary.pensoft.net/fig/822242</uri></graphic></fig><fig id="F4" position="float" orientation="portrait"><object-id xmlns:xlink="http://www.w3.org/1999/xlink" content-type="doi" xlink:type="simple">10.3897/zookeys.1152.98234.figure4</object-id><object-id xmlns:xlink="http://www.w3.org/1999/xlink" content-type="arpha" xlink:type="simple">D49457CE-C244-5421-9B87-55F63F192450</object-id><label>Figure 4.</label><caption><p><italic><tp:taxon-name><tp:taxon-name-part taxon-name-part-type="genus" reg="Manocoreus">Manocoreus</tp:taxon-name-part><tp:taxon-name-part taxon-name-part-type="species" reg="hsiaoi">hsiaoi</tp:taxon-name-part></tp:taxon-name></italic> sp. nov., male holotype <bold>A, B</bold> head and prothorax A lateral view <bold>B</bold> ventral view <bold>C</bold> meso- and metathorax, lateral view <bold>D</bold> scent gland ostiole and peritreme, lateral view <bold>E, F</bold> terminalia <bold>E</bold> lateral view <bold>F</bold> posterior view. Abbreviations: <abbrev xmlns:xlink="http://www.w3.org/1999/xlink" xlink:title="median ventroposterior process" id="ABBRID0EMOAG" xlink:type="simple">mvp</abbrev> = median ventroposterior process; <abbrev xmlns:xlink="http://www.w3.org/1999/xlink" xlink:title="process on head in front of antenniferous tubercles" id="ABBRID0EQOAG" xlink:type="simple">ph</abbrev> = process on head in front of antenniferous tubercles.</p></caption><graphic xmlns:xlink="http://www.w3.org/1999/xlink" xlink:href="zookeys-1152-133_article-98234__-g004.jpg" position="float" orientation="portrait" xlink:type="simple" id="oo_822243.jpg"><uri content-type="original_file" xlink:type="simple">https://binary.pensoft.net/fig/822243</uri></graphic></fig><fig id="F5" position="float" orientation="portrait"><object-id xmlns:xlink="http://www.w3.org/1999/xlink" content-type="doi" xlink:type="simple">10.3897/zookeys.1152.98234.figure5</object-id><object-id xmlns:xlink="http://www.w3.org/1999/xlink" content-type="arpha" xlink:type="simple">59117DCF-15ED-5D22-A422-AC7EA60178D9</object-id><label>Figure 5.</label><caption><p><italic><tp:taxon-name><tp:taxon-name-part taxon-name-part-type="genus" reg="Manocoreus">Manocoreus</tp:taxon-name-part><tp:taxon-name-part taxon-name-part-type="species" reg="hsiaoi">hsiaoi</tp:taxon-name-part></tp:taxon-name></italic> sp. nov., male genitalia <bold>A–C</bold> phallus <bold>A</bold> dorsal view <bold>B</bold> lateral view <bold>C</bold> ventral view <bold>D</bold> genital capsule, dorsal view <bold>E–G</bold> right paramere in three different aspects. Abbreviations: <abbrev xmlns:xlink="http://www.w3.org/1999/xlink" xlink:title="aedeagus" id="ABBRID0ESUAG" xlink:type="simple">aed</abbrev> = aedeagus; <abbrev xmlns:xlink="http://www.w3.org/1999/xlink" xlink:title="basal plates" id="ABBRID0EWUAG" xlink:type="simple">bp</abbrev> = basal plates; <abbrev xmlns:xlink="http://www.w3.org/1999/xlink" xlink:title="dorsoposterior rim" id="ABBRID0E1UAG" xlink:type="simple">dpr</abbrev> = dorsoposterior rim; <abbrev xmlns:xlink="http://www.w3.org/1999/xlink" xlink:title="lateroposterior convexes" id="ABBRID0E5UAG" xlink:type="simple">lpc</abbrev> = lateroposterior convexes; <abbrev xmlns:xlink="http://www.w3.org/1999/xlink" xlink:title="median projection" id="ABBRID0ECVAG" xlink:type="simple">mdp</abbrev> = median projection; <abbrev xmlns:xlink="http://www.w3.org/1999/xlink" xlink:title="median ventroposterior process" id="ABBRID0EGVAG" xlink:type="simple">mvp</abbrev> = median ventroposterior process; <abbrev xmlns:xlink="http://www.w3.org/1999/xlink" xlink:title="phallotheca" id="ABBRID0EKVAG" xlink:type="simple">phth</abbrev> = phallotheca; <abbrev xmlns:xlink="http://www.w3.org/1999/xlink" xlink:title="ventral conjunctival sclerites" id="ABBRID0EOVAG" xlink:type="simple">vcs</abbrev> = ventral conjunctival sclerites.</p></caption><graphic xmlns:xlink="http://www.w3.org/1999/xlink" xlink:href="zookeys-1152-133_article-98234__-g005.jpg" position="float" orientation="portrait" xlink:type="simple" id="oo_822244.jpg"><uri content-type="original_file" xlink:type="simple">https://binary.pensoft.net/fig/822244</uri></graphic></fig><fig id="F6" position="float" orientation="portrait"><object-id xmlns:xlink="http://www.w3.org/1999/xlink" content-type="doi" xlink:type="simple">10.3897/zookeys.1152.98234.figure6</object-id><object-id xmlns:xlink="http://www.w3.org/1999/xlink" content-type="arpha" xlink:type="simple">1C7CC237-346C-5F46-9C8A-1F4BDA08C7EA</object-id><label>Figure 6.</label><caption><p><italic><tp:taxon-name><tp:taxon-name-part taxon-name-part-type="genus" reg="Manocoreus">Manocoreus</tp:taxon-name-part><tp:taxon-name-part taxon-name-part-type="species" reg="hsiaoi">hsiaoi</tp:taxon-name-part></tp:taxon-name></italic> sp. nov., female genitalia <bold>A, C</bold> terminalia <bold>A</bold> dorsal view <bold>C</bold> ventral view <bold>B, D</bold> spermatheca in two different aspects. Abbreviations: <abbrev xmlns:xlink="http://www.w3.org/1999/xlink" xlink:title="ampulla" id="ABBRID0ESWAG" xlink:type="simple">am</abbrev> = ampulla; <abbrev xmlns:xlink="http://www.w3.org/1999/xlink" xlink:title="coiled duct" id="ABBRID0EWWAG" xlink:type="simple">cd</abbrev> = coiled duct; <abbrev xmlns:xlink="http://www.w3.org/1999/xlink" xlink:title="duct seminis" id="ABBRID0E1WAG" xlink:type="simple">ds</abbrev> = duct seminist; <abbrev xmlns:xlink="http://www.w3.org/1999/xlink" xlink:title="flexible zone" id="ABBRID0E5WAG" xlink:type="simple">fz</abbrev> = flexible zone; <abbrev xmlns:xlink="http://www.w3.org/1999/xlink" xlink:title="gonangulum" id="ABBRID0ECXAG" xlink:type="simple">ga</abbrev> = gonangulum; <abbrev xmlns:xlink="http://www.w3.org/1999/xlink" xlink:title="laterotergites VIII, IX" id="ABBRID0EGXAG" xlink:type="simple">lt8, 9</abbrev> = laterotergites VIII, IX; <abbrev xmlns:xlink="http://www.w3.org/1999/xlink" xlink:title="ramus of valvula VIII, IX" id="ABBRID0EKXAG" xlink:type="simple">ra8, 9</abbrev> = ramus of valvula VIII, IX; <abbrev xmlns:xlink="http://www.w3.org/1999/xlink" xlink:title="ring sclerite" id="ABBRID0EOXAG" xlink:type="simple">rs</abbrev> = ring sclerite; <abbrev xmlns:xlink="http://www.w3.org/1999/xlink" xlink:title="sternites VI, VII, X" id="ABBRID0ESXAG" xlink:type="simple">s6, 7, 10</abbrev> = sternites VI, VII, X; <abbrev xmlns:xlink="http://www.w3.org/1999/xlink" xlink:title="spermathecal duct" id="ABBRID0EWXAG" xlink:type="simple">sd</abbrev> = spermathecal duct; <abbrev xmlns:xlink="http://www.w3.org/1999/xlink" xlink:title="spiracle VIII" id="ABBRID0E1XAG" xlink:type="simple">sp8</abbrev> = spiracle VIII; <abbrev xmlns:xlink="http://www.w3.org/1999/xlink" xlink:title="seminal receptacle" id="ABBRID0E5XAG" xlink:type="simple">sr</abbrev> = seminal receptacle; <abbrev xmlns:xlink="http://www.w3.org/1999/xlink" xlink:title="spermatheca" id="ABBRID0ECYAG" xlink:type="simple">sth</abbrev> = spermatheca; <abbrev xmlns:xlink="http://www.w3.org/1999/xlink" xlink:title="tergites IX, X" id="ABBRID0EGYAG" xlink:type="simple">t9, 10</abbrev> = tergites IX, X; <abbrev xmlns:xlink="http://www.w3.org/1999/xlink" xlink:title="valvulae VIII, IX" id="ABBRID0EKYAG" xlink:type="simple">va8, 9</abbrev> = valvulae VIII, IX; <abbrev xmlns:xlink="http://www.w3.org/1999/xlink" xlink:title="valvifers VIII, IX" id="ABBRID0EOYAG" xlink:type="simple">vf8, 9</abbrev> = valvifers VIII, IX.</p></caption><graphic xmlns:xlink="http://www.w3.org/1999/xlink" xlink:href="zookeys-1152-133_article-98234__-g006.jpg" position="float" orientation="portrait" xlink:type="simple" id="oo_822245.jpg"><uri content-type="original_file" xlink:type="simple">https://binary.pensoft.net/fig/822245</uri></graphic></fig><fig id="F7" position="float" orientation="portrait"><object-id xmlns:xlink="http://www.w3.org/1999/xlink" content-type="doi" xlink:type="simple">10.3897/zookeys.1152.98234.figure7</object-id><object-id xmlns:xlink="http://www.w3.org/1999/xlink" content-type="arpha" xlink:type="simple">2231C8B0-AE99-5056-8339-0CA85B8888E6</object-id><label>Figure 7.</label><caption><p>Habitus of <italic><tp:taxon-name><tp:taxon-name-part taxon-name-part-type="genus" reg="Manocoreus">Manocoreus</tp:taxon-name-part></tp:taxon-name></italic> spp. <bold>A–C</bold><italic><tp:taxon-name><tp:taxon-name-part taxon-name-part-type="genus" reg="Manocoreus">M.</tp:taxon-name-part><tp:taxon-name-part taxon-name-part-type="species" reg="marginatus">marginatus</tp:taxon-name-part></tp:taxon-name></italic> male holotype <bold>A</bold> dorsal view <bold>B</bold> ventral view <bold>C</bold> labels <bold>D–F</bold><italic><tp:taxon-name><tp:taxon-name-part taxon-name-part-type="genus" reg="Manocoreus">M.</tp:taxon-name-part><tp:taxon-name-part taxon-name-part-type="species" reg="montanus">montanus</tp:taxon-name-part></tp:taxon-name></italic> male holotype <bold>D</bold> dorsal view <bold>E</bold> ventral view <bold>F</bold> labels.</p></caption><graphic xmlns:xlink="http://www.w3.org/1999/xlink" xlink:href="zookeys-1152-133_article-98234__-g007.jpg" position="float" orientation="portrait" xlink:type="simple" id="oo_822246.jpg"><uri content-type="original_file" xlink:type="simple">https://binary.pensoft.net/fig/822246</uri></graphic></fig><fig id="F8" position="float" orientation="portrait"><object-id xmlns:xlink="http://www.w3.org/1999/xlink" content-type="doi" xlink:type="simple">10.3897/zookeys.1152.98234.figure8</object-id><object-id xmlns:xlink="http://www.w3.org/1999/xlink" content-type="arpha" xlink:type="simple">7F7F132D-D8ED-52D2-9875-54C16F92B62D</object-id><label>Figure 8.</label><caption><p>Habitus of <italic><tp:taxon-name><tp:taxon-name-part taxon-name-part-type="genus" reg="Manocoreus">Manocoreus</tp:taxon-name-part></tp:taxon-name></italic> spp. <bold>A–C</bold><italic><tp:taxon-name><tp:taxon-name-part taxon-name-part-type="genus" reg="Manocoreus">M.</tp:taxon-name-part><tp:taxon-name-part taxon-name-part-type="species" reg="vulgaris">vulgaris</tp:taxon-name-part></tp:taxon-name></italic> male holotype <bold>A</bold> dorsal view <bold>B</bold> ventral view <bold>C</bold> labels <bold>D–F</bold><italic><tp:taxon-name><tp:taxon-name-part taxon-name-part-type="genus" reg="Manocoreus">M.</tp:taxon-name-part><tp:taxon-name-part taxon-name-part-type="species" reg="yunnanensis">yunnanensis</tp:taxon-name-part></tp:taxon-name></italic> male holotype <bold>D</bold> dorsal view <bold>E</bold> ventral view <bold>F</bold> labels.</p></caption><graphic xmlns:xlink="http://www.w3.org/1999/xlink" xlink:href="zookeys-1152-133_article-98234__-g008.jpg" position="float" orientation="portrait" xlink:type="simple" id="oo_822247.jpg"><uri content-type="original_file" xlink:type="simple">https://binary.pensoft.net/fig/822247</uri></graphic></fig><fig id="F9" position="float" orientation="portrait"><object-id xmlns:xlink="http://www.w3.org/1999/xlink" content-type="doi" xlink:type="simple">10.3897/zookeys.1152.98234.figure9</object-id><object-id xmlns:xlink="http://www.w3.org/1999/xlink" content-type="arpha" xlink:type="simple">FA9DC4C4-6E11-558A-A8E3-BF860A864C5A</object-id><label>Figure 9.</label><caption><p><italic><tp:taxon-name><tp:taxon-name-part taxon-name-part-type="genus" reg="Manocoreus">Manocoreus</tp:taxon-name-part><tp:taxon-name-part taxon-name-part-type="species" reg="vulgaris">vulgaris</tp:taxon-name-part></tp:taxon-name></italic> male non-type specimen <bold>A, B</bold> head <bold>A</bold> lateral view <bold>B</bold> ventral view <bold>C</bold> head and thorax, lateral view <bold>D</bold> scent gland ostiole and peritreme, lateral view <bold>E, F</bold> genital capsule <bold>E</bold> lateral view <bold>F</bold> posterior view. Abbreviations: <abbrev xmlns:xlink="http://www.w3.org/1999/xlink" xlink:title="median ventroposterior process" id="ABBRID0E44BG" xlink:type="simple">mvp</abbrev> = median ventroposterior process; <abbrev xmlns:xlink="http://www.w3.org/1999/xlink" xlink:title="process on head in front of antenniferous tubercles" id="ABBRID0EB5BG" xlink:type="simple">ph</abbrev> = process on head in front of antenniferous tubercles.</p></caption><graphic xmlns:xlink="http://www.w3.org/1999/xlink" xlink:href="zookeys-1152-133_article-98234__-g009.jpg" position="float" orientation="portrait" xlink:type="simple" id="oo_822248.jpg"><uri content-type="original_file" xlink:type="simple">https://binary.pensoft.net/fig/822248</uri></graphic></fig><fig id="F10" position="float" orientation="portrait"><object-id xmlns:xlink="http://www.w3.org/1999/xlink" content-type="doi" xlink:type="simple">10.3897/zookeys.1152.98234.figure10</object-id><object-id xmlns:xlink="http://www.w3.org/1999/xlink" content-type="arpha" xlink:type="simple">03F6FC94-74B9-53AD-BAAC-05C782604BCD</object-id><label>Figure 10.</label><caption><p><italic><tp:taxon-name><tp:taxon-name-part taxon-name-part-type="genus" reg="Manocoreus">Manocoreus</tp:taxon-name-part><tp:taxon-name-part taxon-name-part-type="species" reg="vulgaris">vulgaris</tp:taxon-name-part></tp:taxon-name></italic> male non-type specimen, male genitalia <bold>A–C</bold> phallus <bold>A</bold> dorsal view <bold>B</bold> lateral view <bold>C</bold> ventral view <bold>D</bold> genital capsule, dorsal view <bold>E–G</bold> right paramere in three different aspects. Abbreviations: <abbrev xmlns:xlink="http://www.w3.org/1999/xlink" xlink:title="aedeagus" id="ABBRID0EWHAI" xlink:type="simple">aed</abbrev> = aedeagus; <abbrev xmlns:xlink="http://www.w3.org/1999/xlink" xlink:title="basal plates" id="ABBRID0E1HAI" xlink:type="simple">bp</abbrev> = basal plates; <abbrev xmlns:xlink="http://www.w3.org/1999/xlink" xlink:title="dorsoposterior rim" id="ABBRID0E5HAI" xlink:type="simple">dpr</abbrev> = dorsoposterior rim; <abbrev xmlns:xlink="http://www.w3.org/1999/xlink" xlink:title="lateroposterior convexes" id="ABBRID0ECIAI" xlink:type="simple">lpc</abbrev> = lateroposterior convexes; <abbrev xmlns:xlink="http://www.w3.org/1999/xlink" xlink:title="median projection" id="ABBRID0EGIAI" xlink:type="simple">mdp</abbrev> = median projection; <abbrev xmlns:xlink="http://www.w3.org/1999/xlink" xlink:title="median ventroposterior process" id="ABBRID0EKIAI" xlink:type="simple">mvp</abbrev> = median ventroposterior process; <abbrev xmlns:xlink="http://www.w3.org/1999/xlink" xlink:title="phallotheca" id="ABBRID0EOIAI" xlink:type="simple">phth</abbrev> = phallotheca; <abbrev xmlns:xlink="http://www.w3.org/1999/xlink" xlink:title="ventral conjunctival sclerites" id="ABBRID0ESIAI" xlink:type="simple">vcs</abbrev> = ventral conjunctival sclerites.</p></caption><graphic xmlns:xlink="http://www.w3.org/1999/xlink" xlink:href="zookeys-1152-133_article-98234__-g010.jpg" position="float" orientation="portrait" xlink:type="simple" id="oo_822249.jpg"><uri content-type="original_file" xlink:type="simple">https://binary.pensoft.net/fig/822249</uri></graphic></fig><fig id="F11" position="float" orientation="portrait"><object-id xmlns:xlink="http://www.w3.org/1999/xlink" content-type="doi" xlink:type="simple">10.3897/zookeys.1152.98234.figure11</object-id><object-id xmlns:xlink="http://www.w3.org/1999/xlink" content-type="arpha" xlink:type="simple">9242D411-8F60-5629-9365-AF9BBF2A5474</object-id><label>Figure 11.</label><caption><p><italic><tp:taxon-name><tp:taxon-name-part taxon-name-part-type="genus" reg="Manocoreus">Manocoreus</tp:taxon-name-part><tp:taxon-name-part taxon-name-part-type="species" reg="vulgaris">vulgaris</tp:taxon-name-part></tp:taxon-name></italic> female non-type specimen, female genitalia <bold>A, C</bold> terminalia <bold>A</bold> dorsal view <bold>B</bold> ventral view <bold>C, D</bold> spermatheca in two different aspects. Abbreviations: <abbrev xmlns:xlink="http://www.w3.org/1999/xlink" xlink:title="ampulla" id="ABBRID0EWJAI" xlink:type="simple">am</abbrev> = ampulla; <abbrev xmlns:xlink="http://www.w3.org/1999/xlink" xlink:title="coiled duct" id="ABBRID0E1JAI" xlink:type="simple">cd</abbrev> = coiled duct; <abbrev xmlns:xlink="http://www.w3.org/1999/xlink" xlink:title="duct seminis" id="ABBRID0E5JAI" xlink:type="simple">ds</abbrev> = duct seminist; <abbrev xmlns:xlink="http://www.w3.org/1999/xlink" xlink:title="flexible zone" id="ABBRID0ECKAI" xlink:type="simple">fz</abbrev> = flexible zone; <abbrev xmlns:xlink="http://www.w3.org/1999/xlink" xlink:title="gonangulum" id="ABBRID0EGKAI" xlink:type="simple">ga</abbrev> = gonangulum; <abbrev xmlns:xlink="http://www.w3.org/1999/xlink" xlink:title="laterotergites VIII, IX" id="ABBRID0EKKAI" xlink:type="simple">lt8, 9</abbrev> = laterotergites VIII, IX; <abbrev xmlns:xlink="http://www.w3.org/1999/xlink" xlink:title="ramus of valvula VIII, IX" id="ABBRID0EOKAI" xlink:type="simple">ra8, 9</abbrev> = ramus of valvula VIII, IX; <abbrev xmlns:xlink="http://www.w3.org/1999/xlink" xlink:title="ring sclerite" id="ABBRID0ESKAI" xlink:type="simple">rs</abbrev> = ring sclerite; <abbrev xmlns:xlink="http://www.w3.org/1999/xlink" xlink:title="sternites VI, VII, X" id="ABBRID0EWKAI" xlink:type="simple">s6, 7, 10</abbrev> = sternites VI, VII, X; <abbrev xmlns:xlink="http://www.w3.org/1999/xlink" xlink:title="spermathecal duct" id="ABBRID0E1KAI" xlink:type="simple">sd</abbrev> = spermathecal duct; <abbrev xmlns:xlink="http://www.w3.org/1999/xlink" xlink:title="spiracle VIII" id="ABBRID0E5KAI" xlink:type="simple">sp8</abbrev> = spiracle VIII; <abbrev xmlns:xlink="http://www.w3.org/1999/xlink" xlink:title="seminal receptacle" id="ABBRID0ECLAI" xlink:type="simple">sr</abbrev> = seminal receptacle; <abbrev xmlns:xlink="http://www.w3.org/1999/xlink" xlink:title="spermatheca" id="ABBRID0EGLAI" xlink:type="simple">sth</abbrev> = spermatheca; <abbrev xmlns:xlink="http://www.w3.org/1999/xlink" xlink:title="tergites IX, X" id="ABBRID0EKLAI" xlink:type="simple">t9, 10</abbrev> = tergites IX, X; <abbrev xmlns:xlink="http://www.w3.org/1999/xlink" xlink:title="valvulae VIII, IX" id="ABBRID0EOLAI" xlink:type="simple">va8, 9</abbrev> = valvulae VIII, IX; <abbrev xmlns:xlink="http://www.w3.org/1999/xlink" xlink:title="valvifers VIII, IX" id="ABBRID0ESLAI" xlink:type="simple">vf8, 9</abbrev> = valvifers VIII, IX.</p></caption><graphic xmlns:xlink="http://www.w3.org/1999/xlink" xlink:href="zookeys-1152-133_article-98234__-g011.jpg" position="float" orientation="portrait" xlink:type="simple" id="oo_822250.jpg"><uri content-type="original_file" xlink:type="simple">https://binary.pensoft.net/fig/822250</uri></graphic></fig><fig id="F12" position="float" orientation="portrait"><object-id xmlns:xlink="http://www.w3.org/1999/xlink" content-type="doi" xlink:type="simple">10.3897/zookeys.1152.98234.figure12</object-id><object-id xmlns:xlink="http://www.w3.org/1999/xlink" content-type="arpha" xlink:type="simple">8CAF99F7-FAD1-5EEB-A7E5-FCC65632C433</object-id><label>Figure 12.</label><caption><p><italic><tp:taxon-name><tp:taxon-name-part taxon-name-part-type="genus" reg="Manocoreus">Manocoreus</tp:taxon-name-part></tp:taxon-name></italic> spp., head and pronotum, dorsal view <bold>A</bold><italic><tp:taxon-name><tp:taxon-name-part taxon-name-part-type="genus" reg="Manocoreus">M.</tp:taxon-name-part><tp:taxon-name-part taxon-name-part-type="species" reg="astinus">astinus</tp:taxon-name-part></tp:taxon-name></italic> (Ren, 1983) <bold>B</bold><italic><tp:taxon-name><tp:taxon-name-part taxon-name-part-type="genus" reg="Manocoreus">M.</tp:taxon-name-part><tp:taxon-name-part taxon-name-part-type="species" reg="furcatus">furcatus</tp:taxon-name-part></tp:taxon-name></italic> (Liu &amp; Ren, 1993) <bold>C</bold><italic><tp:taxon-name><tp:taxon-name-part taxon-name-part-type="genus" reg="Manocoreus">M.</tp:taxon-name-part><tp:taxon-name-part taxon-name-part-type="species" reg="grypidus">grypidus</tp:taxon-name-part></tp:taxon-name></italic> (Ren, 1993) <bold>D</bold><italic><tp:taxon-name><tp:taxon-name-part taxon-name-part-type="genus" reg="Manocoreus">M.</tp:taxon-name-part><tp:taxon-name-part taxon-name-part-type="species" reg="hsiaoi">hsiaoi</tp:taxon-name-part></tp:taxon-name></italic> sp. nov.</p></caption><graphic xmlns:xlink="http://www.w3.org/1999/xlink" xlink:href="zookeys-1152-133_article-98234__-g012.jpg" position="float" orientation="portrait" xlink:type="simple" id="oo_822251.jpg"><uri content-type="original_file" xlink:type="simple">https://binary.pensoft.net/fig/822251</uri></graphic></fig><fig id="F13" position="float" orientation="portrait"><object-id xmlns:xlink="http://www.w3.org/1999/xlink" content-type="doi" xlink:type="simple">10.3897/zookeys.1152.98234.figure13</object-id><object-id xmlns:xlink="http://www.w3.org/1999/xlink" content-type="arpha" xlink:type="simple">40BD3364-B32F-5FC9-A7E7-B8029F6921E2</object-id><label>Figure 13.</label><caption><p><italic><tp:taxon-name><tp:taxon-name-part taxon-name-part-type="genus" reg="Manocoreus">Manocoreus</tp:taxon-name-part></tp:taxon-name></italic> spp., head and pronotum, dorsal view <bold>A</bold><italic><tp:taxon-name><tp:taxon-name-part taxon-name-part-type="genus" reg="Manocoreus">M.</tp:taxon-name-part><tp:taxon-name-part taxon-name-part-type="species" reg="marginatus">marginatus</tp:taxon-name-part></tp:taxon-name></italic> (Hsiao, 1964) <bold>B</bold><italic><tp:taxon-name><tp:taxon-name-part taxon-name-part-type="genus" reg="Manocoreus">M.</tp:taxon-name-part><tp:taxon-name-part taxon-name-part-type="species" reg="montanus">montanus</tp:taxon-name-part></tp:taxon-name></italic> (Hsiao, 1964) <bold>C</bold><italic><tp:taxon-name><tp:taxon-name-part taxon-name-part-type="genus" reg="Manocoreus">M.</tp:taxon-name-part><tp:taxon-name-part taxon-name-part-type="species" reg="vulgaris">vulgaris</tp:taxon-name-part></tp:taxon-name></italic> (Hsiao, 1964) <bold>D</bold><italic><tp:taxon-name><tp:taxon-name-part taxon-name-part-type="genus" reg="Manocoreus">M.</tp:taxon-name-part><tp:taxon-name-part taxon-name-part-type="species" reg="yunnanensis">yunnanensis</tp:taxon-name-part></tp:taxon-name></italic> (Hsiao, 1964).</p></caption><graphic xmlns:xlink="http://www.w3.org/1999/xlink" xlink:href="zookeys-1152-133_article-98234__-g013.jpg" position="float" orientation="portrait" xlink:type="simple" id="oo_822252.jpg"><uri content-type="original_file" xlink:type="simple">https://binary.pensoft.net/fig/822252</uri></graphic></fig><fig id="F14" position="float" orientation="portrait"><object-id xmlns:xlink="http://www.w3.org/1999/xlink" content-type="doi" xlink:type="simple">10.3897/zookeys.1152.98234.figure14</object-id><object-id xmlns:xlink="http://www.w3.org/1999/xlink" content-type="arpha" xlink:type="simple">87D4B3E4-1BC4-5676-969D-DB0679B2EC7A</object-id><label>Figure 14.</label><caption><p><italic><tp:taxon-name><tp:taxon-name-part taxon-name-part-type="genus" reg="Manocoreus">Manocoreus</tp:taxon-name-part></tp:taxon-name></italic> spp., male terminalia, ventral view <bold>A</bold><italic><tp:taxon-name><tp:taxon-name-part taxon-name-part-type="genus" reg="Manocoreus">M.</tp:taxon-name-part><tp:taxon-name-part taxon-name-part-type="species" reg="astinus">astinus</tp:taxon-name-part></tp:taxon-name></italic> (Ren, 1983) <bold>B</bold><italic><tp:taxon-name><tp:taxon-name-part taxon-name-part-type="genus" reg="Manocoreus">M.</tp:taxon-name-part><tp:taxon-name-part taxon-name-part-type="species" reg="furcatus">furcatus</tp:taxon-name-part></tp:taxon-name></italic> (Liu &amp; Ren, 1993) <bold>C</bold><italic><tp:taxon-name><tp:taxon-name-part taxon-name-part-type="genus" reg="Manocoreus">M.</tp:taxon-name-part><tp:taxon-name-part taxon-name-part-type="species" reg="grypidus">grypidus</tp:taxon-name-part></tp:taxon-name></italic> (Ren, 1993) <bold>D</bold><italic><tp:taxon-name><tp:taxon-name-part taxon-name-part-type="genus" reg="Manocoreus">M.</tp:taxon-name-part><tp:taxon-name-part taxon-name-part-type="species" reg="hsiaoi">hsiaoi</tp:taxon-name-part></tp:taxon-name></italic> sp. nov. <bold>E</bold><italic><tp:taxon-name><tp:taxon-name-part taxon-name-part-type="genus" reg="Manocoreus">M.</tp:taxon-name-part><tp:taxon-name-part taxon-name-part-type="species" reg="marginatus">marginatus</tp:taxon-name-part></tp:taxon-name></italic> (Hsiao, 1964) <bold>F</bold><italic><tp:taxon-name><tp:taxon-name-part taxon-name-part-type="genus" reg="Manocoreus">M.</tp:taxon-name-part><tp:taxon-name-part taxon-name-part-type="species" reg="montanus">montanus</tp:taxon-name-part></tp:taxon-name></italic> (Hsiao, 1964) <bold>G</bold><italic><tp:taxon-name><tp:taxon-name-part taxon-name-part-type="genus" reg="Manocoreus">M.</tp:taxon-name-part><tp:taxon-name-part taxon-name-part-type="species" reg="vulgaris">vulgaris</tp:taxon-name-part></tp:taxon-name></italic> (Hsiao, 1964) <bold>H</bold><italic><tp:taxon-name><tp:taxon-name-part taxon-name-part-type="genus" reg="Manocoreus">M.</tp:taxon-name-part><tp:taxon-name-part taxon-name-part-type="species" reg="yunnanensis">yunnanensis</tp:taxon-name-part></tp:taxon-name></italic> (Hsiao, 1964).</p></caption><graphic xmlns:xlink="http://www.w3.org/1999/xlink" xlink:href="zookeys-1152-133_article-98234__-g014.jpg" position="float" orientation="portrait" xlink:type="simple" id="oo_822253.jpg"><uri content-type="original_file" xlink:type="simple">https://binary.pensoft.net/fig/822253</uri></graphic></fig><fig id="F15" position="float" orientation="portrait"><object-id xmlns:xlink="http://www.w3.org/1999/xlink" content-type="doi" xlink:type="simple">10.3897/zookeys.1152.98234.figure15</object-id><object-id xmlns:xlink="http://www.w3.org/1999/xlink" content-type="arpha" xlink:type="simple">68F85215-6823-590A-8B78-B11E88048AF8</object-id><label>Figure 15.</label><caption><p><italic><tp:taxon-name><tp:taxon-name-part taxon-name-part-type="genus" reg="Manocoreus">Manocoreus</tp:taxon-name-part></tp:taxon-name></italic> spp., female terminalia, in ventral view <bold>A</bold><italic><tp:taxon-name><tp:taxon-name-part taxon-name-part-type="genus" reg="Manocoreus">M.</tp:taxon-name-part><tp:taxon-name-part taxon-name-part-type="species" reg="astinus">astinus</tp:taxon-name-part></tp:taxon-name></italic> (Ren, 1983) <bold>B</bold><italic><tp:taxon-name><tp:taxon-name-part taxon-name-part-type="genus" reg="Manocoreus">M.</tp:taxon-name-part><tp:taxon-name-part taxon-name-part-type="species" reg="furcatus">furcatus</tp:taxon-name-part></tp:taxon-name></italic> (Liu &amp; Ren, 1993) <bold>C</bold><italic><tp:taxon-name><tp:taxon-name-part taxon-name-part-type="genus" reg="Manocoreus">M.</tp:taxon-name-part><tp:taxon-name-part taxon-name-part-type="species" reg="grypidus">grypidus</tp:taxon-name-part></tp:taxon-name></italic> (Ren, 1993) <bold>D</bold><italic><tp:taxon-name><tp:taxon-name-part taxon-name-part-type="genus" reg="Manocoreus">M.</tp:taxon-name-part><tp:taxon-name-part taxon-name-part-type="species" reg="hsiaoi">hsiaoi</tp:taxon-name-part></tp:taxon-name></italic> sp. nov. <bold>E</bold><italic><tp:taxon-name><tp:taxon-name-part taxon-name-part-type="genus" reg="Manocoreus">M.</tp:taxon-name-part><tp:taxon-name-part taxon-name-part-type="species" reg="marginatus">marginatus</tp:taxon-name-part></tp:taxon-name></italic> (Hsiao, 1964) <bold>F</bold><italic><tp:taxon-name><tp:taxon-name-part taxon-name-part-type="genus" reg="Manocoreus">M.</tp:taxon-name-part><tp:taxon-name-part taxon-name-part-type="species" reg="montanus">montanus</tp:taxon-name-part></tp:taxon-name></italic> (Hsiao, 1964) <bold>G</bold><italic><tp:taxon-name><tp:taxon-name-part taxon-name-part-type="genus" reg="Manocoreus">M.</tp:taxon-name-part><tp:taxon-name-part taxon-name-part-type="species" reg="vulgaris">vulgaris</tp:taxon-name-part></tp:taxon-name></italic> (Hsiao, 1964) <bold>H</bold><italic><tp:taxon-name><tp:taxon-name-part taxon-name-part-type="genus" reg="Manocoreus">M.</tp:taxon-name-part><tp:taxon-name-part taxon-name-part-type="species" reg="yunnanensis">yunnanensis</tp:taxon-name-part></tp:taxon-name></italic> (Hsiao, 1964).</p></caption><graphic xmlns:xlink="http://www.w3.org/1999/xlink" xlink:href="zookeys-1152-133_article-98234__-g015.jpg" position="float" orientation="portrait" xlink:type="simple" id="oo_822254.jpg"><uri content-type="original_file" xlink:type="simple">https://binary.pensoft.net/fig/822254</uri></graphic></fig><fig id="F16" position="float" orientation="portrait"><object-id xmlns:xlink="http://www.w3.org/1999/xlink" content-type="doi" xlink:type="simple">10.3897/zookeys.1152.98234.figure16</object-id><object-id xmlns:xlink="http://www.w3.org/1999/xlink" content-type="arpha" xlink:type="simple">473E4D35-38D3-573F-A7ED-A928094DBF34</object-id><label>Figure 16.</label><caption><p>Distribution records of all species of <italic><tp:taxon-name><tp:taxon-name-part taxon-name-part-type="genus" reg="Manocoreus">Manocoreus</tp:taxon-name-part></tp:taxon-name></italic>.</p></caption><graphic xmlns:xlink="http://www.w3.org/1999/xlink" xlink:href="zookeys-1152-133_article-98234__-g016.jpg" position="float" orientation="portrait" xlink:type="simple" id="oo_822255.jpg"><uri content-type="original_file" xlink:type="simple">https://binary.pensoft.net/fig/822255</uri></graphic></fig></tp:treatment-sec><ref-list><ref id="B10"><mixed-citation xmlns:xlink="http://www.w3.org/1999/xlink" xlink:type="simple"><person-group><name name-style="western"><surname>Hsiao</surname><given-names>TY</given-names></name></person-group> (<year>1977</year>) <article-title><tp:taxon-name><tp:taxon-name-part taxon-name-part-type="subfamily">Coreinae</tp:taxon-name-part></tp:taxon-name>.</article-title> In: <person-group><name name-style="western"><surname>Hsiao</surname><given-names>TY</given-names></name><name name-style="western"><surname>Ren</surname><given-names>SZ</given-names></name><name name-style="western"><surname>Zheng</surname><given-names>LY</given-names></name></person-group> (<role>Eds</role>) <issue-title>A Handbook for the Determination of the Chinese Hemiptera-Heteroptera (Vol.</issue-title><source>1). Science Press, Beijing</source>, <fpage>214</fpage>–<lpage>252</lpage>. [in Chinese, with English summary]</mixed-citation></ref><ref id="B16"><mixed-citation xmlns:xlink="http://www.w3.org/1999/xlink" xlink:type="simple"><person-group><name name-style="western"><surname>Ren</surname><given-names>SZ</given-names></name></person-group> (<year>1983</year>) <article-title>Notes on the genus <italic><tp:taxon-name><tp:taxon-name-part taxon-name-part-type="genus">Manocoreus</tp:taxon-name-part></tp:taxon-name></italic> Hsiao from China (<tp:taxon-name><tp:taxon-name-part taxon-name-part-type="suborder">Heteroptera</tp:taxon-name-part></tp:taxon-name>: <tp:taxon-name><tp:taxon-name-part taxon-name-part-type="family">Coreidae</tp:taxon-name-part></tp:taxon-name>).</article-title><source>Entomotaxonomia</source><volume>5</volume>(<issue>4</issue>): <fpage>321</fpage>–<lpage>325</lpage>. [in Chinese, with English summary]</mixed-citation></ref><ref id="B6"><mixed-citation xmlns:xlink="http://www.w3.org/1999/xlink" xlink:type="simple"><person-group><name name-style="western"><surname>Chen</surname><given-names>SL</given-names></name><name name-style="western"><surname>Li</surname><given-names>YG</given-names></name></person-group> (<year>1999</year>) <article-title><tp:taxon-name><tp:taxon-name-part taxon-name-part-type="family">Coreidae</tp:taxon-name-part></tp:taxon-name>.</article-title> In: <person-group><name name-style="western"><surname>Huang</surname><given-names>BK</given-names></name></person-group> (<role>Ed.</role>) <issue-title>Fauna of Insects of Fujian Province of China (Vol.</issue-title><source>2). Fujian Science &amp; Technology Publishing House, Fuzhou</source>, <fpage>113</fpage>–<lpage>136</lpage>. [in Chinese]</mixed-citation></ref><ref id="B8"><mixed-citation xmlns:xlink="http://www.w3.org/1999/xlink" xlink:type="simple"><person-group><name name-style="western"><surname>Dolling</surname><given-names>WR</given-names></name></person-group> (<year>2006</year>) <article-title><tp:taxon-name><tp:taxon-name-part taxon-name-part-type="family">Coreidae</tp:taxon-name-part></tp:taxon-name>.</article-title> In: <person-group><name name-style="western"><surname>Aukema</surname><given-names>B</given-names></name><name name-style="western"><surname>Rieger</surname><given-names>C</given-names></name></person-group> (<role>Eds</role>) <issue-title>Catalogue of Palearctic HeteropteraPentatomomorpha II.</issue-title><source>Netherlands Entomological Society, Amsterdam</source>, <fpage>43</fpage>–<lpage>101</lpage>.</mixed-citation></ref></ref-list></tp:taxon-treatment>
