# Supplementary material for: ﻿Taxonomic review of Manocoreini with description of a new species from China (Hemiptera, Heteroptera, Coreidae)
Source: Zookeys. 2023 Mar 9;1152:133–61. doi: 10.3897/zookeys.1152.98234 (PMC10206670; doi:10.3897/zookeys.1152.98234)
Supplement: XML Treatment for Manocoreus grypidus [file zookeys.1152.98234-treatment5.xml]

<!DOCTYPE tp:taxon-treatment
  PUBLIC "-//TaxonX//DTD Taxonomic Treatment Publishing DTD v0 20100105//EN" "tax-treatment-NSO.dtd">
<tp:taxon-treatment xmlns:tp="http://www.plazi.org/taxpub"><tp:treatment-meta><kwd-group><label>Taxon classification</label><kwd>
              <named-content content-type="kingdom">Animalia</named-content>
            </kwd><kwd>
              <named-content content-type="order">Hemiptera</named-content>
            </kwd><kwd>
              <named-content content-type="family">Coreidae</named-content>
            </kwd></kwd-group><mixed-citation publication-type="journal"><person-group><name><surname>Zhou</surname><given-names>Yanyan</given-names></name><name><surname>Liu</surname><given-names>Huaxi</given-names></name><name><surname>Bu</surname><given-names>Wenjun</given-names></name><name><surname>Li</surname><given-names>Zhiqiang</given-names></name></person-group><article-title>﻿Taxonomic review of <tp:taxon-name><tp:taxon-name-part taxon-name-part-type="tribe">Manocoreini</tp:taxon-name-part></tp:taxon-name> with description of a new species from China (<tp:taxon-name><tp:taxon-name-part taxon-name-part-type="order">Hemiptera</tp:taxon-name-part></tp:taxon-name>, <tp:taxon-name><tp:taxon-name-part taxon-name-part-type="suborder">Heteroptera</tp:taxon-name-part></tp:taxon-name>, <tp:taxon-name><tp:taxon-name-part taxon-name-part-type="family">Coreidae</tp:taxon-name-part></tp:taxon-name>)</article-title><source>Zookeys</source><day>09</day><month>03</month><year>2023</year><volume>1152</volume><fpage>133</fpage><lpage>161</lpage><pub-id pub-id-type="doi">10.3897/zookeys.1152.98234</pub-id></mixed-citation></tp:treatment-meta><tp:nomenclature><label>﻿</label><tp:taxon-name>
            <object-id xmlns:xlink="http://www.w3.org/1999/xlink" content-type="arpha" xlink:type="simple">A8C999A1-15E9-54FE-A05B-5825DB01A3B1</object-id>
            <tp:taxon-name-part taxon-name-part-type="genus" reg="Manocoreus">Manocoreus</tp:taxon-name-part>
            <tp:taxon-name-part taxon-name-part-type="species" reg="grypidus">grypidus</tp:taxon-name-part>
          </tp:taxon-name><tp:taxon-authority>Ren, 1993</tp:taxon-authority><xref ref-type="fig" rid="F2">Figs 2A–C</xref><xref ref-type="fig" rid="F12">, 12C</xref><xref ref-type="fig" rid="F14">, 14C</xref><xref ref-type="fig" rid="F15">, 15C</xref><xref ref-type="fig" rid="F16">, 16</xref><tp:nomenclature-citation-list><tp:nomenclature-citation><tp:taxon-name>
                <tp:taxon-name-part taxon-name-part-type="genus" reg="Manocoreus">Manocoreus</tp:taxon-name-part>
                <tp:taxon-name-part taxon-name-part-type="species" reg="grypidus">grypidus</tp:taxon-name-part>
              </tp:taxon-name><comment>Ren, 1983: 347. Holotype: ♂, China, Hubei, Lichuan; <named-content xmlns:xlink="http://www.w3.org/1999/xlink" content-type="dwc:institutional_code" xlink:title="Institute of Zoology, Chinese Academy of Sciences, Beijing, China" xlink:href="http://grbio.org/institution/institute-zoology-chinese-academy-sciences" xlink:type="simple">IZCAS</named-content>. <xref ref-type="bibr" rid="B19">Ren and Xiong (1993)</xref>: 189 (catalogue, distribution).</comment></tp:nomenclature-citation></tp:nomenclature-citation-list></tp:nomenclature><tp:treatment-sec sec-type="type material" id="SECID0E4BAG"><title>Type material examined.</title><p><bold><italic>Holotype</italic></bold> male “Hubei [printed in Chinese] Lichuan [handwritten in Chinese] / 1300 m [handwritten in Chinese] / Chinese Academy of Sciences [printed in Chinese] // 1989.VII.23 [handwritten in Chinese] / collector Wang Shuyong [printed in Chinese] // IOZ(E) 221415 [printed] // Manocoreus [handwritten] / grypidus Ren [handwritten] / holotype [printed in Chinese] identified [printed in Chinese] 19 [printed] 92 [handwritten in Chinese]”; <named-content xmlns:xlink="http://www.w3.org/1999/xlink" content-type="dwc:institutional_code" xlink:title="Institute of Zoology, Chinese Academy of Sciences, Beijing, China" xlink:href="http://grbio.org/institution/institute-zoology-chinese-academy-sciences" xlink:type="simple">IZCAS</named-content>.</p></tp:treatment-sec><tp:treatment-sec sec-type="material" id="SECID0E3CAG"><title>Other material examined.</title><p><bold>China. Guizhou</bold>: Zunyi City Suiyang County Kuankuangshui National Nature Reserve Rangshui, 900 m a.s.l., 13.viii.2010, leg. X. Sun, Y.H. Wang (2♂♂ 5♀♀ <named-content xmlns:xlink="http://www.w3.org/1999/xlink" content-type="dwc:institutional_code" xlink:title="Institute of Entomology, Nankai University, Tianjin, China" xlink:href="http://grbio.org/institution/nankai-university" xlink:type="simple">NKUM</named-content>); Fanjingshan Tongkuangchang, 700 m a.s.l., 28.vii.2001, leg. W.B. Zhu (2♀♀ <named-content xmlns:xlink="http://www.w3.org/1999/xlink" content-type="dwc:institutional_code" xlink:title="Institute of Entomology, Nankai University, Tianjin, China" xlink:href="http://grbio.org/institution/nankai-university" xlink:type="simple">NKUM</named-content>), same but leg. W.J. Bu (1♂ <named-content xmlns:xlink="http://www.w3.org/1999/xlink" content-type="dwc:institutional_code" xlink:title="Institute of Entomology, Nankai University, Tianjin, China" xlink:href="http://grbio.org/institution/nankai-university" xlink:type="simple">NKUM</named-content>).</p></tp:treatment-sec><tp:treatment-sec sec-type="remarks" id="SECID0ETDAG"><title>Remarks.</title><p>This species can be recognized from all other species of <italic><tp:taxon-name><tp:taxon-name-part taxon-name-part-type="genus" reg="Manocoreus">Manocoreus</tp:taxon-name-part></tp:taxon-name></italic> by the following characteristics: pronotum with dense black punctures, but lateral margin not black (Fig. <xref ref-type="fig" rid="F12">12D</xref>); the middle portion of corium with small black spot (Fig. <xref ref-type="fig" rid="F2">2A</xref>); male median ventroposterior process of genital capsule triangular in ventral view, lateral processes on posterior margin of genital capsule smaller than median process, directed backward and slightly inward in ventral view (Fig. <xref ref-type="fig" rid="F14">14C</xref>).</p><fig id="F2" position="float" orientation="portrait"><object-id xmlns:xlink="http://www.w3.org/1999/xlink" content-type="doi" xlink:type="simple">10.3897/zookeys.1152.98234.figure2</object-id><object-id xmlns:xlink="http://www.w3.org/1999/xlink" content-type="arpha" xlink:type="simple">F54F0067-AFD3-58C0-BEBF-B47E5E693DEB</object-id><label>Figure 2.</label><caption><p>Habitus of <italic><tp:taxon-name><tp:taxon-name-part taxon-name-part-type="genus" reg="Manocoreus">Manocoreus</tp:taxon-name-part><tp:taxon-name-part taxon-name-part-type="species" reg="grypidus">grypidus</tp:taxon-name-part></tp:taxon-name></italic> male holotype. <bold>A</bold> dorsal view <bold>B</bold> ventral view <bold>C</bold> labels.</p></caption><graphic xmlns:xlink="http://www.w3.org/1999/xlink" xlink:href="zookeys-1152-133_article-98234__-g002.jpg" position="float" orientation="portrait" xlink:type="simple" id="oo_822241.jpg"><uri content-type="original_file" xlink:type="simple">https://binary.pensoft.net/fig/822241</uri></graphic></fig></tp:treatment-sec><tp:treatment-sec sec-type="distribution" id="SECID0EKFAG"><title>Distribution.</title><p><bold>China. Guizhou</bold>: Tongren, Zunyi; <bold>Hubei</bold>: Hefeng (<xref ref-type="bibr" rid="B18">Ren 1993</xref>), Lichuan (Fig. <xref ref-type="fig" rid="F16">16</xref>).</p></tp:treatment-sec><tp:treatment-sec><!--Section generated to contain objects referenced in tp:taxon-treatment.--><fig id="F12" position="float" orientation="portrait"><object-id xmlns:xlink="http://www.w3.org/1999/xlink" content-type="doi" xlink:type="simple">10.3897/zookeys.1152.98234.figure12</object-id><object-id xmlns:xlink="http://www.w3.org/1999/xlink" content-type="arpha" xlink:type="simple">8CAF99F7-FAD1-5EEB-A7E5-FCC65632C433</object-id><label>Figure 12.</label><caption><p><italic><tp:taxon-name><tp:taxon-name-part taxon-name-part-type="genus" reg="Manocoreus">Manocoreus</tp:taxon-name-part></tp:taxon-name></italic> spp., head and pronotum, dorsal view <bold>A</bold><italic><tp:taxon-name><tp:taxon-name-part taxon-name-part-type="genus" reg="Manocoreus">M.</tp:taxon-name-part><tp:taxon-name-part taxon-name-part-type="species" reg="astinus">astinus</tp:taxon-name-part></tp:taxon-name></italic> (Ren, 1983) <bold>B</bold><italic><tp:taxon-name><tp:taxon-name-part taxon-name-part-type="genus" reg="Manocoreus">M.</tp:taxon-name-part><tp:taxon-name-part taxon-name-part-type="species" reg="furcatus">furcatus</tp:taxon-name-part></tp:taxon-name></italic> (Liu &amp; Ren, 1993) <bold>C</bold><italic><tp:taxon-name><tp:taxon-name-part taxon-name-part-type="genus" reg="Manocoreus">M.</tp:taxon-name-part><tp:taxon-name-part taxon-name-part-type="species" reg="grypidus">grypidus</tp:taxon-name-part></tp:taxon-name></italic> (Ren, 1993) <bold>D</bold><italic><tp:taxon-name><tp:taxon-name-part taxon-name-part-type="genus" reg="Manocoreus">M.</tp:taxon-name-part><tp:taxon-name-part taxon-name-part-type="species" reg="hsiaoi">hsiaoi</tp:taxon-name-part></tp:taxon-name></italic> sp. nov.</p></caption><graphic xmlns:xlink="http://www.w3.org/1999/xlink" xlink:href="zookeys-1152-133_article-98234__-g012.jpg" position="float" orientation="portrait" xlink:type="simple" id="oo_822251.jpg"><uri content-type="original_file" xlink:type="simple">https://binary.pensoft.net/fig/822251</uri></graphic></fig><fig id="F14" position="float" orientation="portrait"><object-id xmlns:xlink="http://www.w3.org/1999/xlink" content-type="doi" xlink:type="simple">10.3897/zookeys.1152.98234.figure14</object-id><object-id xmlns:xlink="http://www.w3.org/1999/xlink" content-type="arpha" xlink:type="simple">87D4B3E4-1BC4-5676-969D-DB0679B2EC7A</object-id><label>Figure 14.</label><caption><p><italic><tp:taxon-name><tp:taxon-name-part taxon-name-part-type="genus" reg="Manocoreus">Manocoreus</tp:taxon-name-part></tp:taxon-name></italic> spp., male terminalia, ventral view <bold>A</bold><italic><tp:taxon-name><tp:taxon-name-part taxon-name-part-type="genus" reg="Manocoreus">M.</tp:taxon-name-part><tp:taxon-name-part taxon-name-part-type="species" reg="astinus">astinus</tp:taxon-name-part></tp:taxon-name></italic> (Ren, 1983) <bold>B</bold><italic><tp:taxon-name><tp:taxon-name-part taxon-name-part-type="genus" reg="Manocoreus">M.</tp:taxon-name-part><tp:taxon-name-part taxon-name-part-type="species" reg="furcatus">furcatus</tp:taxon-name-part></tp:taxon-name></italic> (Liu &amp; Ren, 1993) <bold>C</bold><italic><tp:taxon-name><tp:taxon-name-part taxon-name-part-type="genus" reg="Manocoreus">M.</tp:taxon-name-part><tp:taxon-name-part taxon-name-part-type="species" reg="grypidus">grypidus</tp:taxon-name-part></tp:taxon-name></italic> (Ren, 1993) <bold>D</bold><italic><tp:taxon-name><tp:taxon-name-part taxon-name-part-type="genus" reg="Manocoreus">M.</tp:taxon-name-part><tp:taxon-name-part taxon-name-part-type="species" reg="hsiaoi">hsiaoi</tp:taxon-name-part></tp:taxon-name></italic> sp. nov. <bold>E</bold><italic><tp:taxon-name><tp:taxon-name-part taxon-name-part-type="genus" reg="Manocoreus">M.</tp:taxon-name-part><tp:taxon-name-part taxon-name-part-type="species" reg="marginatus">marginatus</tp:taxon-name-part></tp:taxon-name></italic> (Hsiao, 1964) <bold>F</bold><italic><tp:taxon-name><tp:taxon-name-part taxon-name-part-type="genus" reg="Manocoreus">M.</tp:taxon-name-part><tp:taxon-name-part taxon-name-part-type="species" reg="montanus">montanus</tp:taxon-name-part></tp:taxon-name></italic> (Hsiao, 1964) <bold>G</bold><italic><tp:taxon-name><tp:taxon-name-part taxon-name-part-type="genus" reg="Manocoreus">M.</tp:taxon-name-part><tp:taxon-name-part taxon-name-part-type="species" reg="vulgaris">vulgaris</tp:taxon-name-part></tp:taxon-name></italic> (Hsiao, 1964) <bold>H</bold><italic><tp:taxon-name><tp:taxon-name-part taxon-name-part-type="genus" reg="Manocoreus">M.</tp:taxon-name-part><tp:taxon-name-part taxon-name-part-type="species" reg="yunnanensis">yunnanensis</tp:taxon-name-part></tp:taxon-name></italic> (Hsiao, 1964).</p></caption><graphic xmlns:xlink="http://www.w3.org/1999/xlink" xlink:href="zookeys-1152-133_article-98234__-g014.jpg" position="float" orientation="portrait" xlink:type="simple" id="oo_822253.jpg"><uri content-type="original_file" xlink:type="simple">https://binary.pensoft.net/fig/822253</uri></graphic></fig><fig id="F15" position="float" orientation="portrait"><object-id xmlns:xlink="http://www.w3.org/1999/xlink" content-type="doi" xlink:type="simple">10.3897/zookeys.1152.98234.figure15</object-id><object-id xmlns:xlink="http://www.w3.org/1999/xlink" content-type="arpha" xlink:type="simple">68F85215-6823-590A-8B78-B11E88048AF8</object-id><label>Figure 15.</label><caption><p><italic><tp:taxon-name><tp:taxon-name-part taxon-name-part-type="genus" reg="Manocoreus">Manocoreus</tp:taxon-name-part></tp:taxon-name></italic> spp., female terminalia, in ventral view <bold>A</bold><italic><tp:taxon-name><tp:taxon-name-part taxon-name-part-type="genus" reg="Manocoreus">M.</tp:taxon-name-part><tp:taxon-name-part taxon-name-part-type="species" reg="astinus">astinus</tp:taxon-name-part></tp:taxon-name></italic> (Ren, 1983) <bold>B</bold><italic><tp:taxon-name><tp:taxon-name-part taxon-name-part-type="genus" reg="Manocoreus">M.</tp:taxon-name-part><tp:taxon-name-part taxon-name-part-type="species" reg="furcatus">furcatus</tp:taxon-name-part></tp:taxon-name></italic> (Liu &amp; Ren, 1993) <bold>C</bold><italic><tp:taxon-name><tp:taxon-name-part taxon-name-part-type="genus" reg="Manocoreus">M.</tp:taxon-name-part><tp:taxon-name-part taxon-name-part-type="species" reg="grypidus">grypidus</tp:taxon-name-part></tp:taxon-name></italic> (Ren, 1993) <bold>D</bold><italic><tp:taxon-name><tp:taxon-name-part taxon-name-part-type="genus" reg="Manocoreus">M.</tp:taxon-name-part><tp:taxon-name-part taxon-name-part-type="species" reg="hsiaoi">hsiaoi</tp:taxon-name-part></tp:taxon-name></italic> sp. nov. <bold>E</bold><italic><tp:taxon-name><tp:taxon-name-part taxon-name-part-type="genus" reg="Manocoreus">M.</tp:taxon-name-part><tp:taxon-name-part taxon-name-part-type="species" reg="marginatus">marginatus</tp:taxon-name-part></tp:taxon-name></italic> (Hsiao, 1964) <bold>F</bold><italic><tp:taxon-name><tp:taxon-name-part taxon-name-part-type="genus" reg="Manocoreus">M.</tp:taxon-name-part><tp:taxon-name-part taxon-name-part-type="species" reg="montanus">montanus</tp:taxon-name-part></tp:taxon-name></italic> (Hsiao, 1964) <bold>G</bold><italic><tp:taxon-name><tp:taxon-name-part taxon-name-part-type="genus" reg="Manocoreus">M.</tp:taxon-name-part><tp:taxon-name-part taxon-name-part-type="species" reg="vulgaris">vulgaris</tp:taxon-name-part></tp:taxon-name></italic> (Hsiao, 1964) <bold>H</bold><italic><tp:taxon-name><tp:taxon-name-part taxon-name-part-type="genus" reg="Manocoreus">M.</tp:taxon-name-part><tp:taxon-name-part taxon-name-part-type="species" reg="yunnanensis">yunnanensis</tp:taxon-name-part></tp:taxon-name></italic> (Hsiao, 1964).</p></caption><graphic xmlns:xlink="http://www.w3.org/1999/xlink" xlink:href="zookeys-1152-133_article-98234__-g015.jpg" position="float" orientation="portrait" xlink:type="simple" id="oo_822254.jpg"><uri content-type="original_file" xlink:type="simple">https://binary.pensoft.net/fig/822254</uri></graphic></fig><fig id="F16" position="float" orientation="portrait"><object-id xmlns:xlink="http://www.w3.org/1999/xlink" content-type="doi" xlink:type="simple">10.3897/zookeys.1152.98234.figure16</object-id><object-id xmlns:xlink="http://www.w3.org/1999/xlink" content-type="arpha" xlink:type="simple">473E4D35-38D3-573F-A7ED-A928094DBF34</object-id><label>Figure 16.</label><caption><p>Distribution records of all species of <italic><tp:taxon-name><tp:taxon-name-part taxon-name-part-type="genus" reg="Manocoreus">Manocoreus</tp:taxon-name-part></tp:taxon-name></italic>.</p></caption><graphic xmlns:xlink="http://www.w3.org/1999/xlink" xlink:href="zookeys-1152-133_article-98234__-g016.jpg" position="float" orientation="portrait" xlink:type="simple" id="oo_822255.jpg"><uri content-type="original_file" xlink:type="simple">https://binary.pensoft.net/fig/822255</uri></graphic></fig></tp:treatment-sec><ref-list><ref id="B19"><mixed-citation xmlns:xlink="http://www.w3.org/1999/xlink" xlink:type="simple"><person-group><name name-style="western"><surname>Ren</surname><given-names>SZ</given-names></name><name name-style="western"><surname>Xiong</surname><given-names>J</given-names></name></person-group> (<year>1993</year>) <article-title><tp:taxon-name><tp:taxon-name-part taxon-name-part-type="order">Hemiptera</tp:taxon-name-part></tp:taxon-name>: <tp:taxon-name><tp:taxon-name-part taxon-name-part-type="family">Coreidae</tp:taxon-name-part></tp:taxon-name>.</article-title> In: <person-group><name name-style="western"><surname>Huang</surname><given-names>FS</given-names></name></person-group> (<role>Ed.</role>) <issue-title>Serial Publications of the Bioresources Survey and Evaluation Conducted by Chinese Academy of Sciences: Insects of Wuling Mountains area, southwestern China.</issue-title><source>Science Press, Beijing</source>, <fpage>186</fpage>–<lpage>190</lpage>. [in Chinese]</mixed-citation></ref><ref id="B18"><mixed-citation xmlns:xlink="http://www.w3.org/1999/xlink" xlink:type="simple"><person-group><name name-style="western"><surname>Ren</surname><given-names>SZ</given-names></name></person-group> (<year>1993</year>) <article-title>New species of <tp:taxon-name><tp:taxon-name-part taxon-name-part-type="family">Coreidae</tp:taxon-name-part></tp:taxon-name> from Wuling Mountains, China (<tp:taxon-name><tp:taxon-name-part taxon-name-part-type="order">Hemiptera</tp:taxon-name-part></tp:taxon-name>: <tp:taxon-name><tp:taxon-name-part taxon-name-part-type="suborder">Heteroptera</tp:taxon-name-part></tp:taxon-name>).</article-title><source>Acta Zootaxonomica Sinica</source><volume>18</volume>(<issue>3</issue>): <fpage>344</fpage>–<lpage>352</lpage>. [in Chinese, with English summary]</mixed-citation></ref></ref-list></tp:taxon-treatment>
