# Supplementary material for: ﻿Taxonomic review of Manocoreini with description of a new species from China (Hemiptera, Heteroptera, Coreidae)
Source: Zookeys. 2023 Mar 9;1152:133–61. doi: 10.3897/zookeys.1152.98234 (PMC10206670; doi:10.3897/zookeys.1152.98234)
Supplement: XML Treatment for Manocoreus hsiaoi [file zookeys.1152.98234-treatment6.xml]

<!DOCTYPE tp:taxon-treatment
  PUBLIC "-//TaxonX//DTD Taxonomic Treatment Publishing DTD v0 20100105//EN" "tax-treatment-NSO.dtd">
<tp:taxon-treatment xmlns:tp="http://www.plazi.org/taxpub"><tp:treatment-meta><kwd-group><label>Taxon classification</label><kwd>
              <named-content content-type="kingdom">Animalia</named-content>
            </kwd><kwd>
              <named-content content-type="order">Hemiptera</named-content>
            </kwd><kwd>
              <named-content content-type="family">Coreidae</named-content>
            </kwd></kwd-group><mixed-citation publication-type="journal"><person-group><name><surname>Zhou</surname><given-names>Yanyan</given-names></name><name><surname>Liu</surname><given-names>Huaxi</given-names></name><name><surname>Bu</surname><given-names>Wenjun</given-names></name><name><surname>Li</surname><given-names>Zhiqiang</given-names></name></person-group><article-title>﻿Taxonomic review of <tp:taxon-name><tp:taxon-name-part taxon-name-part-type="tribe">Manocoreini</tp:taxon-name-part></tp:taxon-name> with description of a new species from China (<tp:taxon-name><tp:taxon-name-part taxon-name-part-type="order">Hemiptera</tp:taxon-name-part></tp:taxon-name>, <tp:taxon-name><tp:taxon-name-part taxon-name-part-type="suborder">Heteroptera</tp:taxon-name-part></tp:taxon-name>, <tp:taxon-name><tp:taxon-name-part taxon-name-part-type="family">Coreidae</tp:taxon-name-part></tp:taxon-name>)</article-title><source>Zookeys</source><day>09</day><month>03</month><year>2023</year><volume>1152</volume><fpage>133</fpage><lpage>161</lpage><pub-id pub-id-type="doi">10.3897/zookeys.1152.98234</pub-id></mixed-citation></tp:treatment-meta><tp:nomenclature><label>﻿</label><tp:taxon-name>
            <object-id xmlns:xlink="http://www.w3.org/1999/xlink" content-type="arpha" xlink:type="simple">8D144DA0-CAEC-583A-860E-6DCAF30BB6F3</object-id>
            <tp:taxon-name-part taxon-name-part-type="genus" reg="Manocoreus">Manocoreus</tp:taxon-name-part>
            <tp:taxon-name-part taxon-name-part-type="species" reg="hsiaoi">hsiaoi</tp:taxon-name-part>
            <object-id xmlns:xlink="http://www.w3.org/1999/xlink" content-type="zoobank" xlink:type="simple">https://zoobank.org/00EB1E86-DA91-4E1C-91BE-20846F1C02D8</object-id>
          </tp:taxon-name><tp:taxon-status xmlns:xlink="http://www.w3.org/1999/xlink" xlink:type="simple">sp. nov.</tp:taxon-status><xref ref-type="fig" rid="F3">Figs 3</xref><xref ref-type="fig" rid="F4">, 4</xref><xref ref-type="fig" rid="F5">, 5</xref><xref ref-type="fig" rid="F6">, 6</xref><xref ref-type="fig" rid="F12">, 12D</xref><xref ref-type="fig" rid="F14">, 14D</xref><xref ref-type="fig" rid="F15">, 15D</xref><xref ref-type="fig" rid="F16">, 16</xref></tp:nomenclature><tp:treatment-sec sec-type="type material" id="SECID0EFIAG"><title>Type material.</title><p><bold><italic>Holotype</italic></bold> (♂) <bold>China: Guangxi Province</bold>, Xing’an County, Maoershan: 900–1320 m a.s.l., 2009-VII-10, leg. Zhong-Hua FAN, mounted on card (<named-content xmlns:xlink="http://www.w3.org/1999/xlink" content-type="dwc:institutional_code" xlink:title="Institute of Entomology, Nankai University, Tianjin, China" xlink:href="http://grbio.org/institution/nankai-university" xlink:type="simple">NKUM</named-content>). <bold><italic>Paratypes</italic></bold> (1♂, 1♀) same data as holotype, mounted on cards (<named-content xmlns:xlink="http://www.w3.org/1999/xlink" content-type="dwc:institutional_code" xlink:title="Institute of Entomology, Nankai University, Tianjin, China" xlink:href="http://grbio.org/institution/nankai-university" xlink:type="simple">NKUM</named-content>); (5♂♂, 3♀♀) <bold>China: Guangxi Province</bold>, Xing’an County, Maoershan: 900–1320 m a.s.l., 2009-VII-10, leg. Qing ZHAO, mounted on cards (<named-content xmlns:xlink="http://www.w3.org/1999/xlink" content-type="dwc:institutional_code" xlink:title="Institute of Entomology, Nankai University, Tianjin, China" xlink:href="http://grbio.org/institution/nankai-university" xlink:type="simple">NKUM</named-content>); (1♂) <bold>China: Guangxi Province</bold>, Xing’an County, Maoershan: 900–1320 m a.s.l., 2009-VII-10, leg. Xi SUN, mounted on cards (<named-content xmlns:xlink="http://www.w3.org/1999/xlink" content-type="dwc:institutional_code" xlink:title="Institute of Entomology, Nankai University, Tianjin, China" xlink:href="http://grbio.org/institution/nankai-university" xlink:type="simple">NKUM</named-content>).</p></tp:treatment-sec><tp:treatment-sec sec-type="diagnosis" id="SECID0ENJAG"><title>Diagnosis.</title><p><italic><tp:taxon-name><tp:taxon-name-part taxon-name-part-type="genus" reg="Manocoreus">Manocoreus</tp:taxon-name-part><tp:taxon-name-part taxon-name-part-type="species" reg="hsiaoi">hsiaoi</tp:taxon-name-part></tp:taxon-name></italic> sp. nov. can be recognized from all other species of <italic><tp:taxon-name><tp:taxon-name-part taxon-name-part-type="genus" reg="Manocoreus">Manocoreus</tp:taxon-name-part></tp:taxon-name></italic> by the following characters: lateral margin of pronotum black (Figs <xref ref-type="fig" rid="F4">4A</xref>, <xref ref-type="fig" rid="F12">12D</xref>); punctures on the discal region of pronotum not black (Fig. <xref ref-type="fig" rid="F12">12D</xref>); connexivum with black spots (Fig. <xref ref-type="fig" rid="F3">3A, C</xref>); the middle portion of corium with large black spots (Fig. <xref ref-type="fig" rid="F3">3A, C</xref>); male median ventroposterior process of genital capsule long and tuberculate (Figs <xref ref-type="fig" rid="F4">4E</xref>, <xref ref-type="fig" rid="F5">5D</xref>, <xref ref-type="fig" rid="F14">14D</xref>).</p></tp:treatment-sec><tp:treatment-sec sec-type="description" id="SECID0EFLAG"><title>Description.</title><p>Body elongate, ~ 3.76–3.94× as long as humeral width (Fig. <xref ref-type="fig" rid="F3">3A–D</xref>). <bold><italic>Color</italic>, <italic>integument</italic>, <italic>and vestiture</italic>.</bold> Body brownish yellow, dorsum of head with dense black punctures, underside of head with dense punctures concolorous with body surface (Fig. <xref ref-type="fig" rid="F4">4B</xref>), compound eyes dark red, ocelli reddish; labium yellow, distal one fourth of segment IV black; antennomeres I–III brownish yellow, antennomere IV paler, apical portion of antennomeres II and III blackish, antennomere I with moderately dense small black tubercles, small tubercles on antennomeres II and III more scattered and paler, each segments with short semi-erect setae; lateral margin of pronotum black (Fig. <xref ref-type="fig" rid="F4">4A</xref>); collar, callus area, area near lateral margin and posterior margin with black punctures, central discal region of pronotum with yellow punctures; propleura and prosternum yellow, propleura with black punctures (Fig. <xref ref-type="fig" rid="F4">4C</xref>); scutellum and corium brownish yellow, with brown to black punctures, meso- and metapleura, and meso- and metasternal yellow, meso- and metapleura with black punctures; legs yellow, only apical area of tarsal segment III blackish brown, femora and tibiae of each leg with moderately dense small brownish tubercles, femora, tibiae and tarsi of each leg with short semi-erect setae, setae on apical half of tibiae and tarsi denser; corium with a large and more or less central black spot, membrane grey, basal area darker; middle and apical portion of connexivum of each segment black, venter of abdomen yellowish brown, abdominal terga with a median black spot on each side of segments II–VII; a pair of smaller black spots located near anterior margin of segments III to VII (Fig. <xref ref-type="fig" rid="F3">3</xref>).</p><fig id="F3" position="float" orientation="portrait"><object-id xmlns:xlink="http://www.w3.org/1999/xlink" content-type="doi" xlink:type="simple">10.3897/zookeys.1152.98234.figure3</object-id><object-id xmlns:xlink="http://www.w3.org/1999/xlink" content-type="arpha" xlink:type="simple">1F2EEE4B-5199-5453-A912-32F792E6DA98</object-id><label>Figure 3.</label><caption><p>Habitus of <italic><tp:taxon-name><tp:taxon-name-part taxon-name-part-type="genus" reg="Manocoreus">Manocoreus</tp:taxon-name-part><tp:taxon-name-part taxon-name-part-type="species" reg="hsiaoi">hsiaoi</tp:taxon-name-part></tp:taxon-name></italic> sp. nov. <bold>A, B</bold> male holotype <bold>A</bold> dorsal view <bold>B</bold> ventral view <bold>C, D</bold> female paratype <bold>C</bold> dorsal view <bold>D</bold> ventral view.</p></caption><graphic xmlns:xlink="http://www.w3.org/1999/xlink" xlink:href="zookeys-1152-133_article-98234__-g003.jpg" position="float" orientation="portrait" xlink:type="simple" id="oo_822242.jpg"><uri content-type="original_file" xlink:type="simple">https://binary.pensoft.net/fig/822242</uri></graphic></fig><fig id="F4" position="float" orientation="portrait"><object-id xmlns:xlink="http://www.w3.org/1999/xlink" content-type="doi" xlink:type="simple">10.3897/zookeys.1152.98234.figure4</object-id><object-id xmlns:xlink="http://www.w3.org/1999/xlink" content-type="arpha" xlink:type="simple">D49457CE-C244-5421-9B87-55F63F192450</object-id><label>Figure 4.</label><caption><p><italic><tp:taxon-name><tp:taxon-name-part taxon-name-part-type="genus" reg="Manocoreus">Manocoreus</tp:taxon-name-part><tp:taxon-name-part taxon-name-part-type="species" reg="hsiaoi">hsiaoi</tp:taxon-name-part></tp:taxon-name></italic> sp. nov., male holotype <bold>A, B</bold> head and prothorax A lateral view <bold>B</bold> ventral view <bold>C</bold> meso- and metathorax, lateral view <bold>D</bold> scent gland ostiole and peritreme, lateral view <bold>E, F</bold> terminalia <bold>E</bold> lateral view <bold>F</bold> posterior view. Abbreviations: <abbrev xmlns:xlink="http://www.w3.org/1999/xlink" xlink:title="median ventroposterior process" id="ABBRID0EMOAG" xlink:type="simple">mvp</abbrev> = median ventroposterior process; <abbrev xmlns:xlink="http://www.w3.org/1999/xlink" xlink:title="process on head in front of antenniferous tubercles" id="ABBRID0EQOAG" xlink:type="simple">ph</abbrev> = process on head in front of antenniferous tubercles.</p></caption><graphic xmlns:xlink="http://www.w3.org/1999/xlink" xlink:href="zookeys-1152-133_article-98234__-g004.jpg" position="float" orientation="portrait" xlink:type="simple" id="oo_822243.jpg"><uri content-type="original_file" xlink:type="simple">https://binary.pensoft.net/fig/822243</uri></graphic></fig></tp:treatment-sec><tp:treatment-sec sec-type="Structures" id="SECID0EZOAG"><title>Structures.</title><p><bold><italic>Head</italic>.</bold> Width of head ~ 1.07–1.26× as wide as median length of head, ~ 1.71–1.80 time as wide as interocular distance; antennomere I slightly shorter than antennomere II, ratio of antennomeres I:II:III:IV = 1:1.03:0.84:0.62; apex of labium surpassing posterior margin of mesocoxae, not reaching to anterior margin of metacoxae. <bold><italic>Pronotum</italic></bold> ~ 1.43–1.60× as width across humeral angles as its median length; scutellum ~ 0.96–1.16× as long as its width. Anterior peritreme of metathoracic scent gland slightly larger than protruding posterior peritreme, gyrification of evaporatorium deep (Fig. <xref ref-type="fig" rid="F4">4C, D</xref>). <bold><italic>Pregenital abdomen</italic>.</bold> Abdomen oblong, spiracles situated near lateral margin of abdominal sterna III–VII (segments III to VIII in female), before middle line of each segment; sternum VII of male strongly concave medially, length of concave part ~ 1/2 length of sternum VIII in ventral view; in female plica triangular, and partly exposed out of sternum VI, posterior margin of sternum VII sinuated. <bold><italic>External male genitalia</italic>.</bold> Genital capsule opening dorsally (Fig. <xref ref-type="fig" rid="F4">4E, F</xref>), dorsoposterior rim wide, median projection conspicuous, triangular (Fig. <xref ref-type="fig" rid="F5">5D</xref>: <abbrev xmlns:xlink="http://www.w3.org/1999/xlink" xlink:title="median projection" id="ABBRID0E2PAG" xlink:type="simple">mdp</abbrev>), posterior margin of genital capsule broadly sinuate and ventroposterior process median (Fig. <xref ref-type="fig" rid="F5">5D</xref>: <abbrev xmlns:xlink="http://www.w3.org/1999/xlink" xlink:title="median ventroposterior process" id="ABBRID0EDQAG" xlink:type="simple">mvp</abbrev>), lateral portion of posterior margin roundly produced on each side (Fig. <xref ref-type="fig" rid="F5">5D</xref>); dorsal margin of base of paramere near straight, ventral region of base of paramere with triangular lobe (Fig. <xref ref-type="fig" rid="F5">5E–G</xref>), distal portion sickle-shaped (Fig. <xref ref-type="fig" rid="F5">5E–G</xref>); phallus with a sclerotized articulatory apparatus (Fig. <xref ref-type="fig" rid="F5">5A–C</xref>), phallotheca barrel-shaped, unarmed (Fig. <xref ref-type="fig" rid="F5">5A–C</xref>: <abbrev xmlns:xlink="http://www.w3.org/1999/xlink" xlink:title="phallotheca" id="ABBRID0E2QAG" xlink:type="simple">phth</abbrev>), conjunctiva rigid and complex, with one pair of membranous processes and a pair of slender, triangular adjacent ventral conjunctival sclerites (Fig. <xref ref-type="fig" rid="F5">5B, C</xref>: <abbrev xmlns:xlink="http://www.w3.org/1999/xlink" xlink:title="ventral conjunctival sclerites" id="ABBRID0EDRAG" xlink:type="simple">vcs</abbrev>), aedeagus coiled, strongly sclerotized, distal portion tubular, obliquely truncate apically (Fig. <xref ref-type="fig" rid="F5">5A–C</xref>: <abbrev xmlns:xlink="http://www.w3.org/1999/xlink" xlink:title="aedeagus" id="ABBRID0ELRAG" xlink:type="simple">aed</abbrev>). <bold><italic>External female genitalia</italic>.</bold> Laterotergite VIII subtriangular, with sinuate inner margin, spiracles nearer to basal margin than to lateral margin; laterotergites IX subtriangular, posterior portion of inner margin concave (Figs <xref ref-type="fig" rid="F6">6C</xref>, <xref ref-type="fig" rid="F14">14D</xref>). Valvifers VIII nearly triangular, posterior portion of outer margin slightly convex (Fig. <xref ref-type="fig" rid="F6">6C</xref>: vf8); posterior distal portions of valvulae VIII with dense hair-like setae (Fig. <xref ref-type="fig" rid="F6">6C</xref>: va8); valvifers IX slightly sclerotized (Fig. <xref ref-type="fig" rid="F6">6A</xref>: vf9); distal portions of valvulae IX strongly sclerotized, sheath-like, downcurved (Fig. <xref ref-type="fig" rid="F6">6A</xref>: va9); ring sclerite of gynatrium large, slender and curved (Fig. <xref ref-type="fig" rid="F6">6A</xref>: <abbrev xmlns:xlink="http://www.w3.org/1999/xlink" xlink:title="ring sclerite" id="ABBRID0EPSAG" xlink:type="simple">rs</abbrev>); spermatheca with a conspicuous ampulla subapically, distal area of ampulla expanded, body of ampulla elongate (Fig. <xref ref-type="fig" rid="F6">6B, D</xref>: <abbrev xmlns:xlink="http://www.w3.org/1999/xlink" xlink:title="ampulla" id="ABBRID0EXSAG" xlink:type="simple">am</abbrev>); distal region with relatively long flexible zone (Fig. <xref ref-type="fig" rid="F6">6B, D</xref>: <abbrev xmlns:xlink="http://www.w3.org/1999/xlink" xlink:title="flexible zone" id="ABBRID0E6SAG" xlink:type="simple">fz</abbrev>), with sclerotized, tightly tangled coiled duct (Fig. <xref ref-type="fig" rid="F6">6B, D</xref>: <abbrev xmlns:xlink="http://www.w3.org/1999/xlink" xlink:title="coiled duct" id="ABBRID0EHTAG" xlink:type="simple">cd</abbrev>), and not distinctly sclerotized seminal receptacle globose (Fig. <xref ref-type="fig" rid="F6">6B, D</xref>: <abbrev xmlns:xlink="http://www.w3.org/1999/xlink" xlink:title="seminal receptacle" id="ABBRID0EPTAG" xlink:type="simple">sr</abbrev>).</p><fig id="F5" position="float" orientation="portrait"><object-id xmlns:xlink="http://www.w3.org/1999/xlink" content-type="doi" xlink:type="simple">10.3897/zookeys.1152.98234.figure5</object-id><object-id xmlns:xlink="http://www.w3.org/1999/xlink" content-type="arpha" xlink:type="simple">59117DCF-15ED-5D22-A422-AC7EA60178D9</object-id><label>Figure 5.</label><caption><p><italic><tp:taxon-name><tp:taxon-name-part taxon-name-part-type="genus" reg="Manocoreus">Manocoreus</tp:taxon-name-part><tp:taxon-name-part taxon-name-part-type="species" reg="hsiaoi">hsiaoi</tp:taxon-name-part></tp:taxon-name></italic> sp. nov., male genitalia <bold>A–C</bold> phallus <bold>A</bold> dorsal view <bold>B</bold> lateral view <bold>C</bold> ventral view <bold>D</bold> genital capsule, dorsal view <bold>E–G</bold> right paramere in three different aspects. Abbreviations: <abbrev xmlns:xlink="http://www.w3.org/1999/xlink" xlink:title="aedeagus" id="ABBRID0ESUAG" xlink:type="simple">aed</abbrev> = aedeagus; <abbrev xmlns:xlink="http://www.w3.org/1999/xlink" xlink:title="basal plates" id="ABBRID0EWUAG" xlink:type="simple">bp</abbrev> = basal plates; <abbrev xmlns:xlink="http://www.w3.org/1999/xlink" xlink:title="dorsoposterior rim" id="ABBRID0E1UAG" xlink:type="simple">dpr</abbrev> = dorsoposterior rim; <abbrev xmlns:xlink="http://www.w3.org/1999/xlink" xlink:title="lateroposterior convexes" id="ABBRID0E5UAG" xlink:type="simple">lpc</abbrev> = lateroposterior convexes; <abbrev xmlns:xlink="http://www.w3.org/1999/xlink" xlink:title="median projection" id="ABBRID0ECVAG" xlink:type="simple">mdp</abbrev> = median projection; <abbrev xmlns:xlink="http://www.w3.org/1999/xlink" xlink:title="median ventroposterior process" id="ABBRID0EGVAG" xlink:type="simple">mvp</abbrev> = median ventroposterior process; <abbrev xmlns:xlink="http://www.w3.org/1999/xlink" xlink:title="phallotheca" id="ABBRID0EKVAG" xlink:type="simple">phth</abbrev> = phallotheca; <abbrev xmlns:xlink="http://www.w3.org/1999/xlink" xlink:title="ventral conjunctival sclerites" id="ABBRID0EOVAG" xlink:type="simple">vcs</abbrev> = ventral conjunctival sclerites.</p></caption><graphic xmlns:xlink="http://www.w3.org/1999/xlink" xlink:href="zookeys-1152-133_article-98234__-g005.jpg" position="float" orientation="portrait" xlink:type="simple" id="oo_822244.jpg"><uri content-type="original_file" xlink:type="simple">https://binary.pensoft.net/fig/822244</uri></graphic></fig><fig id="F6" position="float" orientation="portrait"><object-id xmlns:xlink="http://www.w3.org/1999/xlink" content-type="doi" xlink:type="simple">10.3897/zookeys.1152.98234.figure6</object-id><object-id xmlns:xlink="http://www.w3.org/1999/xlink" content-type="arpha" xlink:type="simple">1C7CC237-346C-5F46-9C8A-1F4BDA08C7EA</object-id><label>Figure 6.</label><caption><p><italic><tp:taxon-name><tp:taxon-name-part taxon-name-part-type="genus" reg="Manocoreus">Manocoreus</tp:taxon-name-part><tp:taxon-name-part taxon-name-part-type="species" reg="hsiaoi">hsiaoi</tp:taxon-name-part></tp:taxon-name></italic> sp. nov., female genitalia <bold>A, C</bold> terminalia <bold>A</bold> dorsal view <bold>C</bold> ventral view <bold>B, D</bold> spermatheca in two different aspects. Abbreviations: <abbrev xmlns:xlink="http://www.w3.org/1999/xlink" xlink:title="ampulla" id="ABBRID0ESWAG" xlink:type="simple">am</abbrev> = ampulla; <abbrev xmlns:xlink="http://www.w3.org/1999/xlink" xlink:title="coiled duct" id="ABBRID0EWWAG" xlink:type="simple">cd</abbrev> = coiled duct; <abbrev xmlns:xlink="http://www.w3.org/1999/xlink" xlink:title="duct seminis" id="ABBRID0E1WAG" xlink:type="simple">ds</abbrev> = duct seminist; <abbrev xmlns:xlink="http://www.w3.org/1999/xlink" xlink:title="flexible zone" id="ABBRID0E5WAG" xlink:type="simple">fz</abbrev> = flexible zone; <abbrev xmlns:xlink="http://www.w3.org/1999/xlink" xlink:title="gonangulum" id="ABBRID0ECXAG" xlink:type="simple">ga</abbrev> = gonangulum; <abbrev xmlns:xlink="http://www.w3.org/1999/xlink" xlink:title="laterotergites VIII, IX" id="ABBRID0EGXAG" xlink:type="simple">lt8, 9</abbrev> = laterotergites VIII, IX; <abbrev xmlns:xlink="http://www.w3.org/1999/xlink" xlink:title="ramus of valvula VIII, IX" id="ABBRID0EKXAG" xlink:type="simple">ra8, 9</abbrev> = ramus of valvula VIII, IX; <abbrev xmlns:xlink="http://www.w3.org/1999/xlink" xlink:title="ring sclerite" id="ABBRID0EOXAG" xlink:type="simple">rs</abbrev> = ring sclerite; <abbrev xmlns:xlink="http://www.w3.org/1999/xlink" xlink:title="sternites VI, VII, X" id="ABBRID0ESXAG" xlink:type="simple">s6, 7, 10</abbrev> = sternites VI, VII, X; <abbrev xmlns:xlink="http://www.w3.org/1999/xlink" xlink:title="spermathecal duct" id="ABBRID0EWXAG" xlink:type="simple">sd</abbrev> = spermathecal duct; <abbrev xmlns:xlink="http://www.w3.org/1999/xlink" xlink:title="spiracle VIII" id="ABBRID0E1XAG" xlink:type="simple">sp8</abbrev> = spiracle VIII; <abbrev xmlns:xlink="http://www.w3.org/1999/xlink" xlink:title="seminal receptacle" id="ABBRID0E5XAG" xlink:type="simple">sr</abbrev> = seminal receptacle; <abbrev xmlns:xlink="http://www.w3.org/1999/xlink" xlink:title="spermatheca" id="ABBRID0ECYAG" xlink:type="simple">sth</abbrev> = spermatheca; <abbrev xmlns:xlink="http://www.w3.org/1999/xlink" xlink:title="tergites IX, X" id="ABBRID0EGYAG" xlink:type="simple">t9, 10</abbrev> = tergites IX, X; <abbrev xmlns:xlink="http://www.w3.org/1999/xlink" xlink:title="valvulae VIII, IX" id="ABBRID0EKYAG" xlink:type="simple">va8, 9</abbrev> = valvulae VIII, IX; <abbrev xmlns:xlink="http://www.w3.org/1999/xlink" xlink:title="valvifers VIII, IX" id="ABBRID0EOYAG" xlink:type="simple">vf8, 9</abbrev> = valvifers VIII, IX.</p></caption><graphic xmlns:xlink="http://www.w3.org/1999/xlink" xlink:href="zookeys-1152-133_article-98234__-g006.jpg" position="float" orientation="portrait" xlink:type="simple" id="oo_822245.jpg"><uri content-type="original_file" xlink:type="simple">https://binary.pensoft.net/fig/822245</uri></graphic></fig></tp:treatment-sec><tp:treatment-sec sec-type="description" id="SECID0EXYAG"><title>Measurements</title><p><bold>(in mm).</bold> Male holotype / male paratypes (<italic>n</italic> = 5) / female paratypes (<italic>n</italic> = 4): total body length 13.57 / 12.02–13.64 / 13.65–14.95; head length 1.50 / 1.53–1.66 / 1.55–1.74, maximum width of head across eyes 1.89 / 1.79–1.96 / 1.83–1.99, interocular distance 1.10 / 1.03–1.11 / 1.07–1.11, preocular distance 0.82 / 0.82–0.92 / 0.83–1.00, postocular distance 0.14 / 0.13–0.21 / 0.12–0.22, interocellar distance 0.51 / 0.42–0.53 / 0.51–0.52; length of antennomere I 3.18 / 2.82–3.26 / 2.96–3.16, II 3.28 / 3.00–3.33 / 3.08–3.21, III 2.68 / 2.43–2.70 / 2.44–2.58, IV 1.89 / 1.90–2.02 / 1.74–1.83; pronotum middle length 2.25 / 2.05–2.51 / 2.34–2.53, maximum width across frontal angles 1.57 / 1.43–1.59 / 1.52–1.66, maximum width across humeral angles 3.59 / 3.16–3.58 / 3.58–3.92; scutellum length 1.76 / 1.50–1.58 / 1.60–1.81, scutellum width 1.52 / 1.30–1.58 / 1.52–1.59</p></tp:treatment-sec><tp:treatment-sec sec-type="etymology" id="SECID0EDZAG"><title>Etymology.</title><p>This specific epithet is dedicated to the memory of Prof. Hsiao Tsai-Yu (1903–1978), founder of the modern <tp:taxon-name><tp:taxon-name-part taxon-name-part-type="suborder">Heteroptera</tp:taxon-name-part></tp:taxon-name> research in China (<xref ref-type="bibr" rid="B23">Zheng et al. 1979</xref>).</p></tp:treatment-sec><tp:treatment-sec sec-type="distribution" id="SECID0ESZAG"><title>Distribution.</title><p><bold>China. Guangxi</bold>: Xing’an (Fig. <xref ref-type="fig" rid="F16">16</xref>).</p></tp:treatment-sec><tp:treatment-sec><!--Section generated to contain objects referenced in tp:taxon-treatment.--><fig id="F12" position="float" orientation="portrait"><object-id xmlns:xlink="http://www.w3.org/1999/xlink" content-type="doi" xlink:type="simple">10.3897/zookeys.1152.98234.figure12</object-id><object-id xmlns:xlink="http://www.w3.org/1999/xlink" content-type="arpha" xlink:type="simple">8CAF99F7-FAD1-5EEB-A7E5-FCC65632C433</object-id><label>Figure 12.</label><caption><p><italic><tp:taxon-name><tp:taxon-name-part taxon-name-part-type="genus" reg="Manocoreus">Manocoreus</tp:taxon-name-part></tp:taxon-name></italic> spp., head and pronotum, dorsal view <bold>A</bold><italic><tp:taxon-name><tp:taxon-name-part taxon-name-part-type="genus" reg="Manocoreus">M.</tp:taxon-name-part><tp:taxon-name-part taxon-name-part-type="species" reg="astinus">astinus</tp:taxon-name-part></tp:taxon-name></italic> (Ren, 1983) <bold>B</bold><italic><tp:taxon-name><tp:taxon-name-part taxon-name-part-type="genus" reg="Manocoreus">M.</tp:taxon-name-part><tp:taxon-name-part taxon-name-part-type="species" reg="furcatus">furcatus</tp:taxon-name-part></tp:taxon-name></italic> (Liu &amp; Ren, 1993) <bold>C</bold><italic><tp:taxon-name><tp:taxon-name-part taxon-name-part-type="genus" reg="Manocoreus">M.</tp:taxon-name-part><tp:taxon-name-part taxon-name-part-type="species" reg="grypidus">grypidus</tp:taxon-name-part></tp:taxon-name></italic> (Ren, 1993) <bold>D</bold><italic><tp:taxon-name><tp:taxon-name-part taxon-name-part-type="genus" reg="Manocoreus">M.</tp:taxon-name-part><tp:taxon-name-part taxon-name-part-type="species" reg="hsiaoi">hsiaoi</tp:taxon-name-part></tp:taxon-name></italic> sp. nov.</p></caption><graphic xmlns:xlink="http://www.w3.org/1999/xlink" xlink:href="zookeys-1152-133_article-98234__-g012.jpg" position="float" orientation="portrait" xlink:type="simple" id="oo_822251.jpg"><uri content-type="original_file" xlink:type="simple">https://binary.pensoft.net/fig/822251</uri></graphic></fig><fig id="F14" position="float" orientation="portrait"><object-id xmlns:xlink="http://www.w3.org/1999/xlink" content-type="doi" xlink:type="simple">10.3897/zookeys.1152.98234.figure14</object-id><object-id xmlns:xlink="http://www.w3.org/1999/xlink" content-type="arpha" xlink:type="simple">87D4B3E4-1BC4-5676-969D-DB0679B2EC7A</object-id><label>Figure 14.</label><caption><p><italic><tp:taxon-name><tp:taxon-name-part taxon-name-part-type="genus" reg="Manocoreus">Manocoreus</tp:taxon-name-part></tp:taxon-name></italic> spp., male terminalia, ventral view <bold>A</bold><italic><tp:taxon-name><tp:taxon-name-part taxon-name-part-type="genus" reg="Manocoreus">M.</tp:taxon-name-part><tp:taxon-name-part taxon-name-part-type="species" reg="astinus">astinus</tp:taxon-name-part></tp:taxon-name></italic> (Ren, 1983) <bold>B</bold><italic><tp:taxon-name><tp:taxon-name-part taxon-name-part-type="genus" reg="Manocoreus">M.</tp:taxon-name-part><tp:taxon-name-part taxon-name-part-type="species" reg="furcatus">furcatus</tp:taxon-name-part></tp:taxon-name></italic> (Liu &amp; Ren, 1993) <bold>C</bold><italic><tp:taxon-name><tp:taxon-name-part taxon-name-part-type="genus" reg="Manocoreus">M.</tp:taxon-name-part><tp:taxon-name-part taxon-name-part-type="species" reg="grypidus">grypidus</tp:taxon-name-part></tp:taxon-name></italic> (Ren, 1993) <bold>D</bold><italic><tp:taxon-name><tp:taxon-name-part taxon-name-part-type="genus" reg="Manocoreus">M.</tp:taxon-name-part><tp:taxon-name-part taxon-name-part-type="species" reg="hsiaoi">hsiaoi</tp:taxon-name-part></tp:taxon-name></italic> sp. nov. <bold>E</bold><italic><tp:taxon-name><tp:taxon-name-part taxon-name-part-type="genus" reg="Manocoreus">M.</tp:taxon-name-part><tp:taxon-name-part taxon-name-part-type="species" reg="marginatus">marginatus</tp:taxon-name-part></tp:taxon-name></italic> (Hsiao, 1964) <bold>F</bold><italic><tp:taxon-name><tp:taxon-name-part taxon-name-part-type="genus" reg="Manocoreus">M.</tp:taxon-name-part><tp:taxon-name-part taxon-name-part-type="species" reg="montanus">montanus</tp:taxon-name-part></tp:taxon-name></italic> (Hsiao, 1964) <bold>G</bold><italic><tp:taxon-name><tp:taxon-name-part taxon-name-part-type="genus" reg="Manocoreus">M.</tp:taxon-name-part><tp:taxon-name-part taxon-name-part-type="species" reg="vulgaris">vulgaris</tp:taxon-name-part></tp:taxon-name></italic> (Hsiao, 1964) <bold>H</bold><italic><tp:taxon-name><tp:taxon-name-part taxon-name-part-type="genus" reg="Manocoreus">M.</tp:taxon-name-part><tp:taxon-name-part taxon-name-part-type="species" reg="yunnanensis">yunnanensis</tp:taxon-name-part></tp:taxon-name></italic> (Hsiao, 1964).</p></caption><graphic xmlns:xlink="http://www.w3.org/1999/xlink" xlink:href="zookeys-1152-133_article-98234__-g014.jpg" position="float" orientation="portrait" xlink:type="simple" id="oo_822253.jpg"><uri content-type="original_file" xlink:type="simple">https://binary.pensoft.net/fig/822253</uri></graphic></fig><fig id="F15" position="float" orientation="portrait"><object-id xmlns:xlink="http://www.w3.org/1999/xlink" content-type="doi" xlink:type="simple">10.3897/zookeys.1152.98234.figure15</object-id><object-id xmlns:xlink="http://www.w3.org/1999/xlink" content-type="arpha" xlink:type="simple">68F85215-6823-590A-8B78-B11E88048AF8</object-id><label>Figure 15.</label><caption><p><italic><tp:taxon-name><tp:taxon-name-part taxon-name-part-type="genus" reg="Manocoreus">Manocoreus</tp:taxon-name-part></tp:taxon-name></italic> spp., female terminalia, in ventral view <bold>A</bold><italic><tp:taxon-name><tp:taxon-name-part taxon-name-part-type="genus" reg="Manocoreus">M.</tp:taxon-name-part><tp:taxon-name-part taxon-name-part-type="species" reg="astinus">astinus</tp:taxon-name-part></tp:taxon-name></italic> (Ren, 1983) <bold>B</bold><italic><tp:taxon-name><tp:taxon-name-part taxon-name-part-type="genus" reg="Manocoreus">M.</tp:taxon-name-part><tp:taxon-name-part taxon-name-part-type="species" reg="furcatus">furcatus</tp:taxon-name-part></tp:taxon-name></italic> (Liu &amp; Ren, 1993) <bold>C</bold><italic><tp:taxon-name><tp:taxon-name-part taxon-name-part-type="genus" reg="Manocoreus">M.</tp:taxon-name-part><tp:taxon-name-part taxon-name-part-type="species" reg="grypidus">grypidus</tp:taxon-name-part></tp:taxon-name></italic> (Ren, 1993) <bold>D</bold><italic><tp:taxon-name><tp:taxon-name-part taxon-name-part-type="genus" reg="Manocoreus">M.</tp:taxon-name-part><tp:taxon-name-part taxon-name-part-type="species" reg="hsiaoi">hsiaoi</tp:taxon-name-part></tp:taxon-name></italic> sp. nov. <bold>E</bold><italic><tp:taxon-name><tp:taxon-name-part taxon-name-part-type="genus" reg="Manocoreus">M.</tp:taxon-name-part><tp:taxon-name-part taxon-name-part-type="species" reg="marginatus">marginatus</tp:taxon-name-part></tp:taxon-name></italic> (Hsiao, 1964) <bold>F</bold><italic><tp:taxon-name><tp:taxon-name-part taxon-name-part-type="genus" reg="Manocoreus">M.</tp:taxon-name-part><tp:taxon-name-part taxon-name-part-type="species" reg="montanus">montanus</tp:taxon-name-part></tp:taxon-name></italic> (Hsiao, 1964) <bold>G</bold><italic><tp:taxon-name><tp:taxon-name-part taxon-name-part-type="genus" reg="Manocoreus">M.</tp:taxon-name-part><tp:taxon-name-part taxon-name-part-type="species" reg="vulgaris">vulgaris</tp:taxon-name-part></tp:taxon-name></italic> (Hsiao, 1964) <bold>H</bold><italic><tp:taxon-name><tp:taxon-name-part taxon-name-part-type="genus" reg="Manocoreus">M.</tp:taxon-name-part><tp:taxon-name-part taxon-name-part-type="species" reg="yunnanensis">yunnanensis</tp:taxon-name-part></tp:taxon-name></italic> (Hsiao, 1964).</p></caption><graphic xmlns:xlink="http://www.w3.org/1999/xlink" xlink:href="zookeys-1152-133_article-98234__-g015.jpg" position="float" orientation="portrait" xlink:type="simple" id="oo_822254.jpg"><uri content-type="original_file" xlink:type="simple">https://binary.pensoft.net/fig/822254</uri></graphic></fig><fig id="F16" position="float" orientation="portrait"><object-id xmlns:xlink="http://www.w3.org/1999/xlink" content-type="doi" xlink:type="simple">10.3897/zookeys.1152.98234.figure16</object-id><object-id xmlns:xlink="http://www.w3.org/1999/xlink" content-type="arpha" xlink:type="simple">473E4D35-38D3-573F-A7ED-A928094DBF34</object-id><label>Figure 16.</label><caption><p>Distribution records of all species of <italic><tp:taxon-name><tp:taxon-name-part taxon-name-part-type="genus" reg="Manocoreus">Manocoreus</tp:taxon-name-part></tp:taxon-name></italic>.</p></caption><graphic xmlns:xlink="http://www.w3.org/1999/xlink" xlink:href="zookeys-1152-133_article-98234__-g016.jpg" position="float" orientation="portrait" xlink:type="simple" id="oo_822255.jpg"><uri content-type="original_file" xlink:type="simple">https://binary.pensoft.net/fig/822255</uri></graphic></fig></tp:treatment-sec><ref-list><ref id="B23"><mixed-citation xmlns:xlink="http://www.w3.org/1999/xlink" xlink:type="simple"><person-group><name name-style="western"><surname>Zheng</surname><given-names>LY</given-names></name><name name-style="western"><surname>Ren</surname><given-names>SZ</given-names></name><name name-style="western"><surname>Zou</surname><given-names>HG</given-names></name></person-group> (<year>1979</year>) Reminiscences of Dr. Hsiao Tsai-Yu. Entomotaxonomia (02): e141. [120] [in Chinese]</mixed-citation></ref></ref-list></tp:taxon-treatment>
