# Supplementary material for: ﻿Taxonomic review of Manocoreini with description of a new species from China (Hemiptera, Heteroptera, Coreidae)
Source: Zookeys. 2023 Mar 9;1152:133–61. doi: 10.3897/zookeys.1152.98234 (PMC10206670; doi:10.3897/zookeys.1152.98234)
Supplement: XML Treatment for Manocoreus marginatus [file zookeys.1152.98234-treatment7.xml]

<!DOCTYPE tp:taxon-treatment
  PUBLIC "-//TaxonX//DTD Taxonomic Treatment Publishing DTD v0 20100105//EN" "tax-treatment-NSO.dtd">
<tp:taxon-treatment xmlns:tp="http://www.plazi.org/taxpub"><tp:treatment-meta><kwd-group><label>Taxon classification</label><kwd>
              <named-content content-type="kingdom">Animalia</named-content>
            </kwd><kwd>
              <named-content content-type="order">Hemiptera</named-content>
            </kwd><kwd>
              <named-content content-type="family">Coreidae</named-content>
            </kwd></kwd-group><mixed-citation publication-type="journal"><person-group><name><surname>Zhou</surname><given-names>Yanyan</given-names></name><name><surname>Liu</surname><given-names>Huaxi</given-names></name><name><surname>Bu</surname><given-names>Wenjun</given-names></name><name><surname>Li</surname><given-names>Zhiqiang</given-names></name></person-group><article-title>﻿Taxonomic review of <tp:taxon-name><tp:taxon-name-part taxon-name-part-type="tribe">Manocoreini</tp:taxon-name-part></tp:taxon-name> with description of a new species from China (<tp:taxon-name><tp:taxon-name-part taxon-name-part-type="order">Hemiptera</tp:taxon-name-part></tp:taxon-name>, <tp:taxon-name><tp:taxon-name-part taxon-name-part-type="suborder">Heteroptera</tp:taxon-name-part></tp:taxon-name>, <tp:taxon-name><tp:taxon-name-part taxon-name-part-type="family">Coreidae</tp:taxon-name-part></tp:taxon-name>)</article-title><source>Zookeys</source><day>09</day><month>03</month><year>2023</year><volume>1152</volume><fpage>133</fpage><lpage>161</lpage><pub-id pub-id-type="doi">10.3897/zookeys.1152.98234</pub-id></mixed-citation></tp:treatment-meta><tp:nomenclature><label>﻿</label><tp:taxon-name>
            <object-id xmlns:xlink="http://www.w3.org/1999/xlink" content-type="arpha" xlink:type="simple">8DAC5098-D0AE-5AC3-9631-335E2DD684A7</object-id>
            <tp:taxon-name-part taxon-name-part-type="genus" reg="Manocoreus">Manocoreus</tp:taxon-name-part>
            <tp:taxon-name-part taxon-name-part-type="species" reg="marginatus">marginatus</tp:taxon-name-part>
          </tp:taxon-name><tp:taxon-authority>Hsiao, 1964</tp:taxon-authority><xref ref-type="fig" rid="F7">Figs 7A–C</xref><xref ref-type="fig" rid="F13">, 13A</xref><xref ref-type="fig" rid="F14">, 14E</xref><xref ref-type="fig" rid="F15">, 15E</xref><xref ref-type="fig" rid="F16">, 16</xref><tp:nomenclature-citation-list><tp:nomenclature-citation><tp:taxon-name>
                <tp:taxon-name-part taxon-name-part-type="genus" reg="Manocoreus">Manocoreus</tp:taxon-name-part>
                <tp:taxon-name-part taxon-name-part-type="species" reg="marginatus">marginatus</tp:taxon-name-part>
              </tp:taxon-name><comment>Hsiao, 1964: 92. Holotype: ♂, China, Yunnan, Jinghong; <named-content xmlns:xlink="http://www.w3.org/1999/xlink" content-type="dwc:institutional_code" xlink:title="Institute of Zoology, Chinese Academy of Sciences, Beijing, China" xlink:href="http://grbio.org/institution/institute-zoology-chinese-academy-sciences" xlink:type="simple">IZCAS</named-content>. <xref ref-type="bibr" rid="B10">Hsiao (1977)</xref>: 244 (description, in key, photo), 245 (description, distribution); <xref ref-type="bibr" rid="B16">Ren (1983)</xref>: 321 (in key), 323, 324 (figs); <xref ref-type="bibr" rid="B25">Zhu and Bu (2005)</xref>: 182 (catalogue, distribution, description).</comment></tp:nomenclature-citation></tp:nomenclature-citation-list></tp:nomenclature><tp:treatment-sec sec-type="type material" id="SECID0EW3AG"><title>Type material examined.</title><p><bold><italic>Holotype</italic></bold> male labelled: “Xishuangbanna • Yuanjinghong [handwritten in Chinese] / Shihuichang [handwritten in Chinese] /1958.7.1 NO73H [handwritten] // Manocoreus [handwritten] / marginatus [handwritten] / HSIAO [handwritten] / holotype [printed] Hsiao Tsaiyu identified [printed in Chinese] 19 [printed] 63 [handwritten in Chinese]”; <named-content xmlns:xlink="http://www.w3.org/1999/xlink" content-type="dwc:institutional_code" xlink:title="Institute of Entomology, Nankai University, Tianjin, China" xlink:href="http://grbio.org/institution/nankai-university" xlink:type="simple">NKUM</named-content>. <bold><italic>Allotype</italic></bold> female, labelled: “Xishuangbanna • Damenglong [handwritten in Chinese] / No. 94H [handwritten] /195-VIII-4 [handwritten] // Manocoreus [handwritten] / marginatus [handwritten] / HSIAO [handwritten] / allotype [printed] Hsiao Tsaiyu identified [printed in Chinese] 19 [printed] 63 [handwritten in Chinese]”; <named-content xmlns:xlink="http://www.w3.org/1999/xlink" content-type="dwc:institutional_code" xlink:title="Institute of Entomology, Nankai University, Tianjin, China" xlink:href="http://grbio.org/institution/nankai-university" xlink:type="simple">NKUM</named-content>.</p></tp:treatment-sec><tp:treatment-sec sec-type="material" id="SECID0EM5AG"><title>Other material examined.</title><p><bold>China. Yunnan</bold>: Xishuangbanna Damenglong, 650 m a.s.l., 6.v.1958, leg. C.P. Hong (1♀ <named-content xmlns:xlink="http://www.w3.org/1999/xlink" content-type="dwc:institutional_code" xlink:title="Institute of Zoology, Chinese Academy of Sciences, Beijing, China" xlink:href="http://grbio.org/institution/institute-zoology-chinese-academy-sciences" xlink:type="simple">IZCAS</named-content>), Mengla County Shangyong town, 1–3.viii.2007, leg. L. Shi (1♀ <abbrev xmlns:xlink="http://www.w3.org/1999/xlink" content-type="institution" xlink:title="Museum of Biology, Sun Yat-sen University, Guangzhou, China" id="ABBRID0EZ5AG" xlink:type="simple">SYSBM</abbrev>).</p></tp:treatment-sec><tp:treatment-sec sec-type="remarks" id="SECID0E55AG"><title>Remarks.</title><p>This species is similar to <italic><tp:taxon-name><tp:taxon-name-part taxon-name-part-type="genus" reg="Manocoreus">M.</tp:taxon-name-part><tp:taxon-name-part taxon-name-part-type="species" reg="yunnanensis">yunnanensis</tp:taxon-name-part></tp:taxon-name></italic> in habitus, size, and color, but differs in the following characters: lateral margin of pronotum black (Fig. <xref ref-type="fig" rid="F13">13A</xref>); subcostal margin of forewing black (Fig. <xref ref-type="fig" rid="F7">7A</xref>); distal portion of median ventroposterior process of the genital capsule with a round upward hook-shaped process in lateral view (see <xref ref-type="bibr" rid="B16">Ren 1983</xref>: fig. 29); middle of female sternum VII sharply concave, both sides with round process backward (Fig. <xref ref-type="fig" rid="F15">15E</xref>).</p><fig id="F7" position="float" orientation="portrait"><object-id xmlns:xlink="http://www.w3.org/1999/xlink" content-type="doi" xlink:type="simple">10.3897/zookeys.1152.98234.figure7</object-id><object-id xmlns:xlink="http://www.w3.org/1999/xlink" content-type="arpha" xlink:type="simple">2231C8B0-AE99-5056-8339-0CA85B8888E6</object-id><label>Figure 7.</label><caption><p>Habitus of <italic><tp:taxon-name><tp:taxon-name-part taxon-name-part-type="genus" reg="Manocoreus">Manocoreus</tp:taxon-name-part></tp:taxon-name></italic> spp. <bold>A–C</bold><italic><tp:taxon-name><tp:taxon-name-part taxon-name-part-type="genus" reg="Manocoreus">M.</tp:taxon-name-part><tp:taxon-name-part taxon-name-part-type="species" reg="marginatus">marginatus</tp:taxon-name-part></tp:taxon-name></italic> male holotype <bold>A</bold> dorsal view <bold>B</bold> ventral view <bold>C</bold> labels <bold>D–F</bold><italic><tp:taxon-name><tp:taxon-name-part taxon-name-part-type="genus" reg="Manocoreus">M.</tp:taxon-name-part><tp:taxon-name-part taxon-name-part-type="species" reg="montanus">montanus</tp:taxon-name-part></tp:taxon-name></italic> male holotype <bold>D</bold> dorsal view <bold>E</bold> ventral view <bold>F</bold> labels.</p></caption><graphic xmlns:xlink="http://www.w3.org/1999/xlink" xlink:href="zookeys-1152-133_article-98234__-g007.jpg" position="float" orientation="portrait" xlink:type="simple" id="oo_822246.jpg"><uri content-type="original_file" xlink:type="simple">https://binary.pensoft.net/fig/822246</uri></graphic></fig></tp:treatment-sec><tp:treatment-sec sec-type="distribution" id="SECID0EZBBG"><title>Distribution.</title><p><bold>China. Guizhou</bold>: Daozhen (<xref ref-type="bibr" rid="B25">Zhu and Bu 2005</xref>); <bold>Yunnan</bold>: Xishuangbanna (Fig. <xref ref-type="fig" rid="F16">16</xref>).</p></tp:treatment-sec><tp:treatment-sec><!--Section generated to contain objects referenced in tp:taxon-treatment.--><fig id="F13" position="float" orientation="portrait"><object-id xmlns:xlink="http://www.w3.org/1999/xlink" content-type="doi" xlink:type="simple">10.3897/zookeys.1152.98234.figure13</object-id><object-id xmlns:xlink="http://www.w3.org/1999/xlink" content-type="arpha" xlink:type="simple">40BD3364-B32F-5FC9-A7E7-B8029F6921E2</object-id><label>Figure 13.</label><caption><p><italic><tp:taxon-name><tp:taxon-name-part taxon-name-part-type="genus" reg="Manocoreus">Manocoreus</tp:taxon-name-part></tp:taxon-name></italic> spp., head and pronotum, dorsal view <bold>A</bold><italic><tp:taxon-name><tp:taxon-name-part taxon-name-part-type="genus" reg="Manocoreus">M.</tp:taxon-name-part><tp:taxon-name-part taxon-name-part-type="species" reg="marginatus">marginatus</tp:taxon-name-part></tp:taxon-name></italic> (Hsiao, 1964) <bold>B</bold><italic><tp:taxon-name><tp:taxon-name-part taxon-name-part-type="genus" reg="Manocoreus">M.</tp:taxon-name-part><tp:taxon-name-part taxon-name-part-type="species" reg="montanus">montanus</tp:taxon-name-part></tp:taxon-name></italic> (Hsiao, 1964) <bold>C</bold><italic><tp:taxon-name><tp:taxon-name-part taxon-name-part-type="genus" reg="Manocoreus">M.</tp:taxon-name-part><tp:taxon-name-part taxon-name-part-type="species" reg="vulgaris">vulgaris</tp:taxon-name-part></tp:taxon-name></italic> (Hsiao, 1964) <bold>D</bold><italic><tp:taxon-name><tp:taxon-name-part taxon-name-part-type="genus" reg="Manocoreus">M.</tp:taxon-name-part><tp:taxon-name-part taxon-name-part-type="species" reg="yunnanensis">yunnanensis</tp:taxon-name-part></tp:taxon-name></italic> (Hsiao, 1964).</p></caption><graphic xmlns:xlink="http://www.w3.org/1999/xlink" xlink:href="zookeys-1152-133_article-98234__-g013.jpg" position="float" orientation="portrait" xlink:type="simple" id="oo_822252.jpg"><uri content-type="original_file" xlink:type="simple">https://binary.pensoft.net/fig/822252</uri></graphic></fig><fig id="F14" position="float" orientation="portrait"><object-id xmlns:xlink="http://www.w3.org/1999/xlink" content-type="doi" xlink:type="simple">10.3897/zookeys.1152.98234.figure14</object-id><object-id xmlns:xlink="http://www.w3.org/1999/xlink" content-type="arpha" xlink:type="simple">87D4B3E4-1BC4-5676-969D-DB0679B2EC7A</object-id><label>Figure 14.</label><caption><p><italic><tp:taxon-name><tp:taxon-name-part taxon-name-part-type="genus" reg="Manocoreus">Manocoreus</tp:taxon-name-part></tp:taxon-name></italic> spp., male terminalia, ventral view <bold>A</bold><italic><tp:taxon-name><tp:taxon-name-part taxon-name-part-type="genus" reg="Manocoreus">M.</tp:taxon-name-part><tp:taxon-name-part taxon-name-part-type="species" reg="astinus">astinus</tp:taxon-name-part></tp:taxon-name></italic> (Ren, 1983) <bold>B</bold><italic><tp:taxon-name><tp:taxon-name-part taxon-name-part-type="genus" reg="Manocoreus">M.</tp:taxon-name-part><tp:taxon-name-part taxon-name-part-type="species" reg="furcatus">furcatus</tp:taxon-name-part></tp:taxon-name></italic> (Liu &amp; Ren, 1993) <bold>C</bold><italic><tp:taxon-name><tp:taxon-name-part taxon-name-part-type="genus" reg="Manocoreus">M.</tp:taxon-name-part><tp:taxon-name-part taxon-name-part-type="species" reg="grypidus">grypidus</tp:taxon-name-part></tp:taxon-name></italic> (Ren, 1993) <bold>D</bold><italic><tp:taxon-name><tp:taxon-name-part taxon-name-part-type="genus" reg="Manocoreus">M.</tp:taxon-name-part><tp:taxon-name-part taxon-name-part-type="species" reg="hsiaoi">hsiaoi</tp:taxon-name-part></tp:taxon-name></italic> sp. nov. <bold>E</bold><italic><tp:taxon-name><tp:taxon-name-part taxon-name-part-type="genus" reg="Manocoreus">M.</tp:taxon-name-part><tp:taxon-name-part taxon-name-part-type="species" reg="marginatus">marginatus</tp:taxon-name-part></tp:taxon-name></italic> (Hsiao, 1964) <bold>F</bold><italic><tp:taxon-name><tp:taxon-name-part taxon-name-part-type="genus" reg="Manocoreus">M.</tp:taxon-name-part><tp:taxon-name-part taxon-name-part-type="species" reg="montanus">montanus</tp:taxon-name-part></tp:taxon-name></italic> (Hsiao, 1964) <bold>G</bold><italic><tp:taxon-name><tp:taxon-name-part taxon-name-part-type="genus" reg="Manocoreus">M.</tp:taxon-name-part><tp:taxon-name-part taxon-name-part-type="species" reg="vulgaris">vulgaris</tp:taxon-name-part></tp:taxon-name></italic> (Hsiao, 1964) <bold>H</bold><italic><tp:taxon-name><tp:taxon-name-part taxon-name-part-type="genus" reg="Manocoreus">M.</tp:taxon-name-part><tp:taxon-name-part taxon-name-part-type="species" reg="yunnanensis">yunnanensis</tp:taxon-name-part></tp:taxon-name></italic> (Hsiao, 1964).</p></caption><graphic xmlns:xlink="http://www.w3.org/1999/xlink" xlink:href="zookeys-1152-133_article-98234__-g014.jpg" position="float" orientation="portrait" xlink:type="simple" id="oo_822253.jpg"><uri content-type="original_file" xlink:type="simple">https://binary.pensoft.net/fig/822253</uri></graphic></fig><fig id="F15" position="float" orientation="portrait"><object-id xmlns:xlink="http://www.w3.org/1999/xlink" content-type="doi" xlink:type="simple">10.3897/zookeys.1152.98234.figure15</object-id><object-id xmlns:xlink="http://www.w3.org/1999/xlink" content-type="arpha" xlink:type="simple">68F85215-6823-590A-8B78-B11E88048AF8</object-id><label>Figure 15.</label><caption><p><italic><tp:taxon-name><tp:taxon-name-part taxon-name-part-type="genus" reg="Manocoreus">Manocoreus</tp:taxon-name-part></tp:taxon-name></italic> spp., female terminalia, in ventral view <bold>A</bold><italic><tp:taxon-name><tp:taxon-name-part taxon-name-part-type="genus" reg="Manocoreus">M.</tp:taxon-name-part><tp:taxon-name-part taxon-name-part-type="species" reg="astinus">astinus</tp:taxon-name-part></tp:taxon-name></italic> (Ren, 1983) <bold>B</bold><italic><tp:taxon-name><tp:taxon-name-part taxon-name-part-type="genus" reg="Manocoreus">M.</tp:taxon-name-part><tp:taxon-name-part taxon-name-part-type="species" reg="furcatus">furcatus</tp:taxon-name-part></tp:taxon-name></italic> (Liu &amp; Ren, 1993) <bold>C</bold><italic><tp:taxon-name><tp:taxon-name-part taxon-name-part-type="genus" reg="Manocoreus">M.</tp:taxon-name-part><tp:taxon-name-part taxon-name-part-type="species" reg="grypidus">grypidus</tp:taxon-name-part></tp:taxon-name></italic> (Ren, 1993) <bold>D</bold><italic><tp:taxon-name><tp:taxon-name-part taxon-name-part-type="genus" reg="Manocoreus">M.</tp:taxon-name-part><tp:taxon-name-part taxon-name-part-type="species" reg="hsiaoi">hsiaoi</tp:taxon-name-part></tp:taxon-name></italic> sp. nov. <bold>E</bold><italic><tp:taxon-name><tp:taxon-name-part taxon-name-part-type="genus" reg="Manocoreus">M.</tp:taxon-name-part><tp:taxon-name-part taxon-name-part-type="species" reg="marginatus">marginatus</tp:taxon-name-part></tp:taxon-name></italic> (Hsiao, 1964) <bold>F</bold><italic><tp:taxon-name><tp:taxon-name-part taxon-name-part-type="genus" reg="Manocoreus">M.</tp:taxon-name-part><tp:taxon-name-part taxon-name-part-type="species" reg="montanus">montanus</tp:taxon-name-part></tp:taxon-name></italic> (Hsiao, 1964) <bold>G</bold><italic><tp:taxon-name><tp:taxon-name-part taxon-name-part-type="genus" reg="Manocoreus">M.</tp:taxon-name-part><tp:taxon-name-part taxon-name-part-type="species" reg="vulgaris">vulgaris</tp:taxon-name-part></tp:taxon-name></italic> (Hsiao, 1964) <bold>H</bold><italic><tp:taxon-name><tp:taxon-name-part taxon-name-part-type="genus" reg="Manocoreus">M.</tp:taxon-name-part><tp:taxon-name-part taxon-name-part-type="species" reg="yunnanensis">yunnanensis</tp:taxon-name-part></tp:taxon-name></italic> (Hsiao, 1964).</p></caption><graphic xmlns:xlink="http://www.w3.org/1999/xlink" xlink:href="zookeys-1152-133_article-98234__-g015.jpg" position="float" orientation="portrait" xlink:type="simple" id="oo_822254.jpg"><uri content-type="original_file" xlink:type="simple">https://binary.pensoft.net/fig/822254</uri></graphic></fig><fig id="F16" position="float" orientation="portrait"><object-id xmlns:xlink="http://www.w3.org/1999/xlink" content-type="doi" xlink:type="simple">10.3897/zookeys.1152.98234.figure16</object-id><object-id xmlns:xlink="http://www.w3.org/1999/xlink" content-type="arpha" xlink:type="simple">473E4D35-38D3-573F-A7ED-A928094DBF34</object-id><label>Figure 16.</label><caption><p>Distribution records of all species of <italic><tp:taxon-name><tp:taxon-name-part taxon-name-part-type="genus" reg="Manocoreus">Manocoreus</tp:taxon-name-part></tp:taxon-name></italic>.</p></caption><graphic xmlns:xlink="http://www.w3.org/1999/xlink" xlink:href="zookeys-1152-133_article-98234__-g016.jpg" position="float" orientation="portrait" xlink:type="simple" id="oo_822255.jpg"><uri content-type="original_file" xlink:type="simple">https://binary.pensoft.net/fig/822255</uri></graphic></fig></tp:treatment-sec><ref-list><ref id="B10"><mixed-citation xmlns:xlink="http://www.w3.org/1999/xlink" xlink:type="simple"><person-group><name name-style="western"><surname>Hsiao</surname><given-names>TY</given-names></name></person-group> (<year>1977</year>) <article-title><tp:taxon-name><tp:taxon-name-part taxon-name-part-type="subfamily">Coreinae</tp:taxon-name-part></tp:taxon-name>.</article-title> In: <person-group><name name-style="western"><surname>Hsiao</surname><given-names>TY</given-names></name><name name-style="western"><surname>Ren</surname><given-names>SZ</given-names></name><name name-style="western"><surname>Zheng</surname><given-names>LY</given-names></name></person-group> (<role>Eds</role>) <issue-title>A Handbook for the Determination of the Chinese Hemiptera-Heteroptera (Vol.</issue-title><source>1). Science Press, Beijing</source>, <fpage>214</fpage>–<lpage>252</lpage>. [in Chinese, with English summary]</mixed-citation></ref><ref id="B16"><mixed-citation xmlns:xlink="http://www.w3.org/1999/xlink" xlink:type="simple"><person-group><name name-style="western"><surname>Ren</surname><given-names>SZ</given-names></name></person-group> (<year>1983</year>) <article-title>Notes on the genus <italic><tp:taxon-name><tp:taxon-name-part taxon-name-part-type="genus">Manocoreus</tp:taxon-name-part></tp:taxon-name></italic> Hsiao from China (<tp:taxon-name><tp:taxon-name-part taxon-name-part-type="suborder">Heteroptera</tp:taxon-name-part></tp:taxon-name>: <tp:taxon-name><tp:taxon-name-part taxon-name-part-type="family">Coreidae</tp:taxon-name-part></tp:taxon-name>).</article-title><source>Entomotaxonomia</source><volume>5</volume>(<issue>4</issue>): <fpage>321</fpage>–<lpage>325</lpage>. [in Chinese, with English summary]</mixed-citation></ref><ref id="B25"><mixed-citation xmlns:xlink="http://www.w3.org/1999/xlink" xlink:type="simple"><person-group><name name-style="western"><surname>Zhu</surname><given-names>WB</given-names></name><name name-style="western"><surname>Bu</surname><given-names>WJ</given-names></name></person-group> (<year>2005</year>) <article-title><tp:taxon-name><tp:taxon-name-part taxon-name-part-type="order">Hemiptera</tp:taxon-name-part></tp:taxon-name>: <tp:taxon-name><tp:taxon-name-part taxon-name-part-type="family">Coreidae</tp:taxon-name-part></tp:taxon-name>, <tp:taxon-name><tp:taxon-name-part taxon-name-part-type="family">Rhopalidae</tp:taxon-name-part></tp:taxon-name> and <tp:taxon-name><tp:taxon-name-part taxon-name-part-type="family">Alydidae</tp:taxon-name-part></tp:taxon-name>.</article-title> In: <person-group><name name-style="western"><surname>Yang</surname><given-names>MF</given-names></name><name name-style="western"><surname>Jin</surname><given-names>DC</given-names></name></person-group> (<role>Eds</role>) <issue-title>Insects from Dashahe Nature Reserve of Guizhou.</issue-title><source>Guizhou Peoples Publishing House, Guiyang</source>, <fpage>181</fpage>–<lpage>184</lpage>. [in Chinese]</mixed-citation></ref></ref-list></tp:taxon-treatment>
