# Supplementary material for: ﻿Taxonomic review of Manocoreini with description of a new species from China (Hemiptera, Heteroptera, Coreidae)
Source: Zookeys. 2023 Mar 9;1152:133–61. doi: 10.3897/zookeys.1152.98234 (PMC10206670; doi:10.3897/zookeys.1152.98234)
Supplement: XML Treatment for Manocoreus vulgaris [file zookeys.1152.98234-treatment9.xml]

<!DOCTYPE tp:taxon-treatment
  PUBLIC "-//TaxonX//DTD Taxonomic Treatment Publishing DTD v0 20100105//EN" "tax-treatment-NSO.dtd">
<tp:taxon-treatment xmlns:tp="http://www.plazi.org/taxpub"><tp:treatment-meta><kwd-group><label>Taxon classification</label><kwd>
              <named-content content-type="kingdom">Animalia</named-content>
            </kwd><kwd>
              <named-content content-type="order">Hemiptera</named-content>
            </kwd><kwd>
              <named-content content-type="family">Coreidae</named-content>
            </kwd></kwd-group><mixed-citation publication-type="journal"><person-group><name><surname>Zhou</surname><given-names>Yanyan</given-names></name><name><surname>Liu</surname><given-names>Huaxi</given-names></name><name><surname>Bu</surname><given-names>Wenjun</given-names></name><name><surname>Li</surname><given-names>Zhiqiang</given-names></name></person-group><article-title>﻿Taxonomic review of <tp:taxon-name><tp:taxon-name-part taxon-name-part-type="tribe">Manocoreini</tp:taxon-name-part></tp:taxon-name> with description of a new species from China (<tp:taxon-name><tp:taxon-name-part taxon-name-part-type="order">Hemiptera</tp:taxon-name-part></tp:taxon-name>, <tp:taxon-name><tp:taxon-name-part taxon-name-part-type="suborder">Heteroptera</tp:taxon-name-part></tp:taxon-name>, <tp:taxon-name><tp:taxon-name-part taxon-name-part-type="family">Coreidae</tp:taxon-name-part></tp:taxon-name>)</article-title><source>Zookeys</source><day>09</day><month>03</month><year>2023</year><volume>1152</volume><fpage>133</fpage><lpage>161</lpage><pub-id pub-id-type="doi">10.3897/zookeys.1152.98234</pub-id></mixed-citation></tp:treatment-meta><tp:nomenclature><label>﻿</label><tp:taxon-name>
            <object-id xmlns:xlink="http://www.w3.org/1999/xlink" content-type="arpha" xlink:type="simple">673D44B0-C627-5AAD-A1D3-811B976965F6</object-id>
            <tp:taxon-name-part taxon-name-part-type="genus" reg="Manocoreus">Manocoreus</tp:taxon-name-part>
            <tp:taxon-name-part taxon-name-part-type="species" reg="vulgaris">vulgaris</tp:taxon-name-part>
          </tp:taxon-name><tp:taxon-authority>Hsiao, 1964</tp:taxon-authority><xref ref-type="fig" rid="F8">Figs 8A–C</xref><xref ref-type="fig" rid="F9">, 9</xref><xref ref-type="fig" rid="F10">, 10</xref><xref ref-type="fig" rid="F11">, 11</xref><xref ref-type="fig" rid="F13">, 13C</xref><xref ref-type="fig" rid="F14">, 14G</xref><xref ref-type="fig" rid="F15">, 15G</xref><xref ref-type="fig" rid="F16">, 16</xref><tp:nomenclature-citation-list><tp:nomenclature-citation><tp:taxon-name>
                <tp:taxon-name-part taxon-name-part-type="genus" reg="Manocoreus">Manocoreus</tp:taxon-name-part>
                <tp:taxon-name-part taxon-name-part-type="species" reg="vulgaris">vulgaris</tp:taxon-name-part>
              </tp:taxon-name><comment>Hsiao, 1964: 91. Holotype: ♂, China, Fujian, Chong’an; <named-content xmlns:xlink="http://www.w3.org/1999/xlink" content-type="dwc:institutional_code" xlink:title="Institute of Zoology, Chinese Academy of Sciences, Beijing, China" xlink:href="http://grbio.org/institution/institute-zoology-chinese-academy-sciences" xlink:type="simple">IZCAS</named-content>. <xref ref-type="bibr" rid="B10">Hsiao (1977)</xref>: 244 (description, distribution, in key, photo); <xref ref-type="bibr" rid="B16">Ren (1983)</xref>: 321 (in key), 323, 324 (figures); <xref ref-type="bibr" rid="B7">Chen et al. (1993)</xref>: 411 (catalogue, distribution); <xref ref-type="bibr" rid="B19">Ren and Xiong (1993)</xref>: 189 (catalogue, distribution); <xref ref-type="bibr" rid="B5">Bu et al. (1995)</xref>: 128 (catalogue, distribution); <xref ref-type="bibr" rid="B13">Liu (1998)</xref>: 89 (catalogue, distribution); <xref ref-type="bibr" rid="B6">Chen and Li (1999)</xref>: 128 (catalogue, distribution, description, host plant); <xref ref-type="bibr" rid="B4">Bu and Zheng (2001)</xref>: 276 (catalogue, distribution); <xref ref-type="bibr" rid="B26">Zhu and Bu (2006)</xref>: 239 (catalogue, distribution, description);</comment></tp:nomenclature-citation><tp:nomenclature-citation><tp:taxon-name>
                <tp:taxon-name-part taxon-name-part-type="genus" reg="Manocoreus">Manocoreus</tp:taxon-name-part>
                <tp:taxon-name-part taxon-name-part-type="species" reg="vulgaris">valgaris</tp:taxon-name-part>
              </tp:taxon-name><comment>: <xref ref-type="bibr" rid="B16">Ren (1983)</xref>: 321, 323, 324 (in key, figures) [incorrect subsequent spelling].</comment></tp:nomenclature-citation></tp:nomenclature-citation-list></tp:nomenclature><tp:treatment-sec sec-type="type material" id="SECID0EENBG"><title>Type material examined.</title><p><bold><italic>Holotype</italic></bold> male labelled: “Fujian: Chong’an Xingcun Sangang [printed in Chinese] / 800 [printed] Gongchi [printed in Chinese] / Chinese Academy of Sciences [printed in Chinese] // 196 [printed] •VI•30 [handwritten] / collector: Pu Fuji [printed in Chinese] // IOZ(E) 221824 [printed] // <bold><italic>Holotype</italic></bold> [printed] // Manocoreus [handwritten] / vulgaris [handwritten] / HSIAO [handwritten] / holotype Hsiao Tsaiyu identified [printed in Chinese] 19 [printed] 63 [handwritten]”; <named-content xmlns:xlink="http://www.w3.org/1999/xlink" content-type="dwc:institutional_code" xlink:title="Institute of Zoology, Chinese Academy of Sciences, Beijing, China" xlink:href="http://grbio.org/institution/institute-zoology-chinese-academy-sciences" xlink:type="simple">IZCAS</named-content>. <bold><italic>Paratype</italic></bold> male, labelled: “Fujian: Chong’an Xingcun Sangang [printed in Chinese] / 720–800 [printed] Gongchi [printed in Chinese] / Chinese Academy of Sciences [printed in Chinese] // 196 [printed] 0•VI•30 [handwritten] / collector: Jiang Qiaoyun [printed in Chinese] // <bold><italic>Paratype</italic></bold> [printed] / Manocoreus [handwritten] / vulgaris [handwritten] / HSIAO [handwritten]”; <named-content xmlns:xlink="http://www.w3.org/1999/xlink" content-type="dwc:institutional_code" xlink:title="Institute of Entomology, Nankai University, Tianjin, China" xlink:href="http://grbio.org/institution/nankai-university" xlink:type="simple">NKUM</named-content>.</p></tp:treatment-sec><tp:treatment-sec sec-type="material" id="SECID0EAPBG"><title>Other material examined.</title><p><bold>China. Fujian</bold>: Chong’an Xingcun Sangang, 900–1000 m a.s.l., 7.vii.1960, leg. Y.R. Zhang (1♂ <named-content xmlns:xlink="http://www.w3.org/1999/xlink" content-type="dwc:institutional_code" xlink:title="Institute of Zoology, Chinese Academy of Sciences, Beijing, China" xlink:href="http://grbio.org/institution/institute-zoology-chinese-academy-sciences" xlink:type="simple">IZCAS</named-content>), same but 740–910 m a.s.l., 25.v.1960, leg. C.L. Ma (1♂ <named-content xmlns:xlink="http://www.w3.org/1999/xlink" content-type="dwc:institutional_code" xlink:title="Institute of Zoology, Chinese Academy of Sciences, Beijing, China" xlink:href="http://grbio.org/institution/institute-zoology-chinese-academy-sciences" xlink:type="simple">IZCAS</named-content>), Chong’an Xingcun Tongmuguan, 850–970 m a.s.l., 8.vii.1960, leg. Y.R. Zhang (1♂ <named-content xmlns:xlink="http://www.w3.org/1999/xlink" content-type="dwc:institutional_code" xlink:title="Institute of Zoology, Chinese Academy of Sciences, Beijing, China" xlink:href="http://grbio.org/institution/institute-zoology-chinese-academy-sciences" xlink:type="simple">IZCAS</named-content>), same but 900–1150 m a.s.l., 10.vii.1960, leg. C.L. Ma (1♂ <named-content xmlns:xlink="http://www.w3.org/1999/xlink" content-type="dwc:institutional_code" xlink:title="Institute of Zoology, Chinese Academy of Sciences, Beijing, China" xlink:href="http://grbio.org/institution/institute-zoology-chinese-academy-sciences" xlink:type="simple">IZCAS</named-content>), Chong’an Xingcun Guadun, 950–1210 m a.s.l., 12.vi.1960, leg. Y. Zuo (1♀ <named-content xmlns:xlink="http://www.w3.org/1999/xlink" content-type="dwc:institutional_code" xlink:title="Institute of Zoology, Chinese Academy of Sciences, Beijing, China" xlink:href="http://grbio.org/institution/institute-zoology-chinese-academy-sciences" xlink:type="simple">IZCAS</named-content>), same but 840–1210 m a.s.l., 21.vi.1960, leg. Y.R. Zhang (1♂ <named-content xmlns:xlink="http://www.w3.org/1999/xlink" content-type="dwc:institutional_code" xlink:title="Institute of Zoology, Chinese Academy of Sciences, Beijing, China" xlink:href="http://grbio.org/institution/institute-zoology-chinese-academy-sciences" xlink:type="simple">IZCAS</named-content>), same but 900–1160 m a.s.l., 8.vii.1960, leg. C.L. Ma (1♂ <named-content xmlns:xlink="http://www.w3.org/1999/xlink" content-type="dwc:institutional_code" xlink:title="Institute of Zoology, Chinese Academy of Sciences, Beijing, China" xlink:href="http://grbio.org/institution/institute-zoology-chinese-academy-sciences" xlink:type="simple">IZCAS</named-content>), Meihuashan Sanhuicun, 3.v.2004, leg. C.X. Yuan, J. Li (1♂ <named-content xmlns:xlink="http://www.w3.org/1999/xlink" content-type="dwc:institutional_code" xlink:title="Institute of Entomology, Nankai University, Tianjin, China" xlink:href="http://grbio.org/institution/nankai-university" xlink:type="simple">NKUM</named-content>); <bold>Guangdong</bold>: Lianzhou City Dadongshan Nature Reserve, 18.vii.2004, leg. X.M. Li (1♀ <named-content xmlns:xlink="http://www.w3.org/1999/xlink" content-type="dwc:institutional_code" xlink:title="Institute of Entomology, Nankai University, Tianjin, China" xlink:href="http://grbio.org/institution/nankai-university" xlink:type="simple">NKUM</named-content>), Lianzhou Dadongshan, 13–16.vi.2007, leg. L.L. Huang (1♀ <abbrev xmlns:xlink="http://www.w3.org/1999/xlink" content-type="institution" xlink:title="Museum of Biology, Sun Yat-sen University, Guangzhou, China" id="ABBRID0EXQBG" xlink:type="simple">SYSBM</abbrev>), Lianxian [= Lianzhou City] Dadongshan, 30.vii.2007, leg. H.D. Chen (1♀ <abbrev xmlns:xlink="http://www.w3.org/1999/xlink" content-type="institution" xlink:title="Museum of Biology, Sun Yat-sen University, Guangzhou, China" id="ABBRID0E3QBG" xlink:type="simple">SYSBM</abbrev>), same but leg. Z.Y. Chen (1♂ <abbrev xmlns:xlink="http://www.w3.org/1999/xlink" content-type="institution" xlink:title="Museum of Biology, Sun Yat-sen University, Guangzhou, China" id="ABBRID0EBRBG" xlink:type="simple">SYSBM</abbrev>), same but 3–9.vii.2008, leg. H.D. Chen (1♂ 2♀♀ <abbrev xmlns:xlink="http://www.w3.org/1999/xlink" content-type="institution" xlink:title="Museum of Biology, Sun Yat-sen University, Guangzhou, China" id="ABBRID0EGRBG" xlink:type="simple">SYSBM</abbrev>), same but 3–9.vii.2008 leg. Z.Y. Chen (1♂ 2♀♀ <abbrev xmlns:xlink="http://www.w3.org/1999/xlink" content-type="institution" xlink:title="Museum of Biology, Sun Yat-sen University, Guangzhou, China" id="ABBRID0ELRBG" xlink:type="simple">SYSBM</abbrev>), same but 3–6.viii.2010, leg. H.D. Chen (2♀♀ <abbrev xmlns:xlink="http://www.w3.org/1999/xlink" content-type="institution" xlink:title="Museum of Biology, Sun Yat-sen University, Guangzhou, China" id="ABBRID0EQRBG" xlink:type="simple">SYSBM</abbrev>), same but 3–6.viii.2010, leg. Z.Y. Chen (1♂ 6♀♀ <abbrev xmlns:xlink="http://www.w3.org/1999/xlink" content-type="institution" xlink:title="Museum of Biology, Sun Yat-sen University, Guangzhou, China" id="ABBRID0EVRBG" xlink:type="simple">SYSBM</abbrev>), same but 3–6.viii.2010, leg. Z.Y. Chen (1♂ 6♀♀ <abbrev xmlns:xlink="http://www.w3.org/1999/xlink" content-type="institution" xlink:title="Museum of Biology, Sun Yat-sen University, Guangzhou, China" id="ABBRID0E1RBG" xlink:type="simple">SYSBM</abbrev>), same but 3–6.viii.2010, leg. W.C. Xie (1♂ 1♀ <abbrev xmlns:xlink="http://www.w3.org/1999/xlink" content-type="institution" xlink:title="Museum of Biology, Sun Yat-sen University, Guangzhou, China" id="ABBRID0E6RBG" xlink:type="simple">SYSBM</abbrev>), Nanling Dadongshan, 24.vi.2009, leg. D.D. Fang (1♂ <abbrev xmlns:xlink="http://www.w3.org/1999/xlink" content-type="institution" xlink:title="Museum of Biology, Sun Yat-sen University, Guangzhou, China" id="ABBRID0EESBG" xlink:type="simple">SYSBM</abbrev>), same but 25.vi.2009, leg. X.L. Han (1♂ 2♀♀ <abbrev xmlns:xlink="http://www.w3.org/1999/xlink" content-type="institution" xlink:title="Museum of Biology, Sun Yat-sen University, Guangzhou, China" id="ABBRID0EJSBG" xlink:type="simple">SYSBM</abbrev>), same but 22.vi.2009, leg. F.L. Jia (1♂<abbrev xmlns:xlink="http://www.w3.org/1999/xlink" content-type="institution" xlink:title="Museum of Biology, Sun Yat-sen University, Guangzhou, China" id="ABBRID0EOSBG" xlink:type="simple">SYSBM</abbrev>); <bold>Guangxi</bold>: Jinxiu Dayaoshan Nature Reserve Shengtangshan Protection Station, 780–1200 m a.s.l., 22.vii.2009, leg. Z.H. Fan (1♂ 1♀ <named-content xmlns:xlink="http://www.w3.org/1999/xlink" content-type="dwc:institutional_code" xlink:title="Institute of Entomology, Nankai University, Tianjin, China" xlink:href="http://grbio.org/institution/nankai-university" xlink:type="simple">NKUM</named-content>), same but leg. Q. Zhao (1♂ <named-content xmlns:xlink="http://www.w3.org/1999/xlink" content-type="dwc:institutional_code" xlink:title="Institute of Entomology, Nankai University, Tianjin, China" xlink:href="http://grbio.org/institution/nankai-university" xlink:type="simple">NKUM</named-content>), same but 1200 m a.s.l., 23.vii.2009, leg. X. Sun (1♀ <named-content xmlns:xlink="http://www.w3.org/1999/xlink" content-type="dwc:institutional_code" xlink:title="Institute of Entomology, Nankai University, Tianjin, China" xlink:href="http://grbio.org/institution/nankai-university" xlink:type="simple">NKUM</named-content>), same but 1200 m a.s.l., 23.vii.2009, leg. K. Dang (1♀ <named-content xmlns:xlink="http://www.w3.org/1999/xlink" content-type="dwc:institutional_code" xlink:title="Institute of Entomology, Nankai University, Tianjin, China" xlink:href="http://grbio.org/institution/nankai-university" xlink:type="simple">NKUM</named-content>), Jinxiu Dayaoshan Nature Reserve Yinshan Station, 1150 m a.s.l., 25.vii.2009, leg. K. Dang (1♀ <named-content xmlns:xlink="http://www.w3.org/1999/xlink" content-type="dwc:institutional_code" xlink:title="Institute of Entomology, Nankai University, Tianjin, China" xlink:href="http://grbio.org/institution/nankai-university" xlink:type="simple">NKUM</named-content>), same but leg. Z.H. Fan (1♂ <named-content xmlns:xlink="http://www.w3.org/1999/xlink" content-type="dwc:institutional_code" xlink:title="Institute of Entomology, Nankai University, Tianjin, China" xlink:href="http://grbio.org/institution/nankai-university" xlink:type="simple">NKUM</named-content>), Longsheng Huaping Nature Reserve, 800–1280 m a.s.l., 17.vii.2009, leg. X. Sun (1♀ <named-content xmlns:xlink="http://www.w3.org/1999/xlink" content-type="dwc:institutional_code" xlink:title="Institute of Entomology, Nankai University, Tianjin, China" xlink:href="http://grbio.org/institution/nankai-university" xlink:type="simple">NKUM</named-content>), Tianlin Langping Linaoshan, 1400 m a.s.l., 28.v.2002, leg. G.F. Jiang (1♀ <named-content xmlns:xlink="http://www.w3.org/1999/xlink" content-type="dwc:institutional_code" xlink:title="Institute of Entomology, Nankai University, Tianjin, China" xlink:href="http://grbio.org/institution/nankai-university" xlink:type="simple">NKUM</named-content>), Tianlin Laoshanlinchang, 1.vi.2002, leg. X.J. Yang (1♂ <named-content xmlns:xlink="http://www.w3.org/1999/xlink" content-type="dwc:institutional_code" xlink:title="Institute of Entomology, Nankai University, Tianjin, China" xlink:href="http://grbio.org/institution/nankai-university" xlink:type="simple">NKUM</named-content>); <bold>Guizhou</bold>: Yanhe County Mayanghe Nature Reserve Huangtu township, 607 m a.s.l., 29.vii.2014, leg. X.J. Peng et al. (2♂♂ 2♀♀ <named-content xmlns:xlink="http://www.w3.org/1999/xlink" content-type="dwc:institutional_code" xlink:title="Institute of Zoology, Chinese Academy of Sciences, Beijing, China" xlink:href="http://grbio.org/institution/institute-zoology-chinese-academy-sciences" xlink:type="simple">IZCAS</named-content>); <bold>Hunan</bold>: Yizhang Mangshan 1100–1270 m a.s.l., 22.vii.2004, leg. W.B. Zhu (1♂ 4♀♀ <named-content xmlns:xlink="http://www.w3.org/1999/xlink" content-type="dwc:institutional_code" xlink:title="Institute of Entomology, Nankai University, Tianjin, China" xlink:href="http://grbio.org/institution/nankai-university" xlink:type="simple">NKUM</named-content>), same but leg. J.L. Li (2♂♂ <named-content xmlns:xlink="http://www.w3.org/1999/xlink" content-type="dwc:institutional_code" xlink:title="Institute of Entomology, Nankai University, Tianjin, China" xlink:href="http://grbio.org/institution/nankai-university" xlink:type="simple">NKUM</named-content>), same but leg. J.Y. Xu (2♂♂ 1♀ <named-content xmlns:xlink="http://www.w3.org/1999/xlink" content-type="dwc:institutional_code" xlink:title="Institute of Entomology, Nankai University, Tianjin, China" xlink:href="http://grbio.org/institution/nankai-university" xlink:type="simple">NKUM</named-content>), same but 1050–1300 m a.s.l., 23.vii.2004, leg. W.B. Zhu (1♀ <named-content xmlns:xlink="http://www.w3.org/1999/xlink" content-type="dwc:institutional_code" xlink:title="Institute of Entomology, Nankai University, Tianjin, China" xlink:href="http://grbio.org/institution/nankai-university" xlink:type="simple">NKUM</named-content>), Yizhang County Mangshan Nature Reserve Xuzichong, 487 m a.s.l., 22.viii.2014, leg. H.Q. Yin et al. (2♂♂ <named-content xmlns:xlink="http://www.w3.org/1999/xlink" content-type="dwc:institutional_code" xlink:title="Institute of Zoology, Chinese Academy of Sciences, Beijing, China" xlink:href="http://grbio.org/institution/institute-zoology-chinese-academy-sciences" xlink:type="simple">IZCAS</named-content>), Yizhang County Mangshan Nature Reserve Yiping, 750 m a.s.l., 18.viii.2014, leg. H.Q. Yin et al. (1♀ <named-content xmlns:xlink="http://www.w3.org/1999/xlink" content-type="dwc:institutional_code" xlink:title="Institute of Zoology, Chinese Academy of Sciences, Beijing, China" xlink:href="http://grbio.org/institution/institute-zoology-chinese-academy-sciences" xlink:type="simple">IZCAS</named-content>), Yanling County Taoyuandong, 660–800 m a.s.l., 16.vii.2004, leg. W.B. Zhu (1♂ <named-content xmlns:xlink="http://www.w3.org/1999/xlink" content-type="dwc:institutional_code" xlink:title="Institute of Entomology, Nankai University, Tianjin, China" xlink:href="http://grbio.org/institution/nankai-university" xlink:type="simple">NKUM</named-content>), same but leg. Y.L. Ke (1♀ <named-content xmlns:xlink="http://www.w3.org/1999/xlink" content-type="dwc:institutional_code" xlink:title="Institute of Entomology, Nankai University, Tianjin, China" xlink:href="http://grbio.org/institution/nankai-university" xlink:type="simple">NKUM</named-content>), same but 1000 m a.s.l., 26.vii.2004, leg. J.L. Li (1♂ <named-content xmlns:xlink="http://www.w3.org/1999/xlink" content-type="dwc:institutional_code" xlink:title="Institute of Entomology, Nankai University, Tianjin, China" xlink:href="http://grbio.org/institution/nankai-university" xlink:type="simple">NKUM</named-content>), Hengyang Hengshan, 1030 m a.s.l., 20.vii.2004, leg. J.Y. Xu (1♂ 1♀ <named-content xmlns:xlink="http://www.w3.org/1999/xlink" content-type="dwc:institutional_code" xlink:title="Institute of Entomology, Nankai University, Tianjin, China" xlink:href="http://grbio.org/institution/nankai-university" xlink:type="simple">NKUM</named-content>), same but leg. J.L. Li (1♂ <named-content xmlns:xlink="http://www.w3.org/1999/xlink" content-type="dwc:institutional_code" xlink:title="Institute of Entomology, Nankai University, Tianjin, China" xlink:href="http://grbio.org/institution/nankai-university" xlink:type="simple">NKUM</named-content>), same but leg. Y. Tian (1♂ <named-content xmlns:xlink="http://www.w3.org/1999/xlink" content-type="dwc:institutional_code" xlink:title="Institute of Entomology, Nankai University, Tianjin, China" xlink:href="http://grbio.org/institution/nankai-university" xlink:type="simple">NKUM</named-content>), same but 335–610 m a.s.l., leg. J.Y. Xu (1♂ <named-content xmlns:xlink="http://www.w3.org/1999/xlink" content-type="dwc:institutional_code" xlink:title="Institute of Entomology, Nankai University, Tianjin, China" xlink:href="http://grbio.org/institution/nankai-university" xlink:type="simple">NKUM</named-content>), same but leg. J.L. Li (1♀ <named-content xmlns:xlink="http://www.w3.org/1999/xlink" content-type="dwc:institutional_code" xlink:title="Institute of Entomology, Nankai University, Tianjin, China" xlink:href="http://grbio.org/institution/nankai-university" xlink:type="simple">NKUM</named-content>), Hengyang Hengshan Tianzhufeng, 1030 m a.s.l., 26.vii.2004, leg. W.B. Zhu (1♂ <named-content xmlns:xlink="http://www.w3.org/1999/xlink" content-type="dwc:institutional_code" xlink:title="Institute of Entomology, Nankai University, Tianjin, China" xlink:href="http://grbio.org/institution/nankai-university" xlink:type="simple">NKUM</named-content>), Dong’an County Shunhuangshan, 470–900 m a.s.l., 27.vii.2004, leg. J.Y. Xu (1♂ <named-content xmlns:xlink="http://www.w3.org/1999/xlink" content-type="dwc:institutional_code" xlink:title="Institute of Entomology, Nankai University, Tianjin, China" xlink:href="http://grbio.org/institution/nankai-university" xlink:type="simple">NKUM</named-content>), Sangzhi County Badagongshan Xiaozhuangping, 1420 m a.s.l., 18.vi.2015, leg. H.B. Liang (1♂ <named-content xmlns:xlink="http://www.w3.org/1999/xlink" content-type="dwc:institutional_code" xlink:title="Institute of Zoology, Chinese Academy of Sciences, Beijing, China" xlink:href="http://grbio.org/institution/institute-zoology-chinese-academy-sciences" xlink:type="simple">IZCAS</named-content>), Zhangjiajie City Wulingyuanqu Magongting, 700 m a.s.l., 9.vi.2015, leg. H.B. Liang (1♂ <named-content xmlns:xlink="http://www.w3.org/1999/xlink" content-type="dwc:institutional_code" xlink:title="Institute of Zoology, Chinese Academy of Sciences, Beijing, China" xlink:href="http://grbio.org/institution/institute-zoology-chinese-academy-sciences" xlink:type="simple">IZCAS</named-content>); <bold>Jiangxi</bold>: Yifeng Yuanqian, 15.v.1959, (1♂ <named-content xmlns:xlink="http://www.w3.org/1999/xlink" content-type="dwc:institutional_code" xlink:title="Institute of Zoology, Chinese Academy of Sciences, Beijing, China" xlink:href="http://grbio.org/institution/institute-zoology-chinese-academy-sciences" xlink:type="simple">IZCAS</named-content>), same but 19.v.1959, (1♀ <named-content xmlns:xlink="http://www.w3.org/1999/xlink" content-type="dwc:institutional_code" xlink:title="Institute of Zoology, Chinese Academy of Sciences, Beijing, China" xlink:href="http://grbio.org/institution/institute-zoology-chinese-academy-sciences" xlink:type="simple">IZCAS</named-content>), same but 15.vi.1959, (1♀ <named-content xmlns:xlink="http://www.w3.org/1999/xlink" content-type="dwc:institutional_code" xlink:title="Institute of Zoology, Chinese Academy of Sciences, Beijing, China" xlink:href="http://grbio.org/institution/institute-zoology-chinese-academy-sciences" xlink:type="simple">IZCAS</named-content>), same but 21.vi.1959, (1♂ <named-content xmlns:xlink="http://www.w3.org/1999/xlink" content-type="dwc:institutional_code" xlink:title="Institute of Zoology, Chinese Academy of Sciences, Beijing, China" xlink:href="http://grbio.org/institution/institute-zoology-chinese-academy-sciences" xlink:type="simple">IZCAS</named-content>), Jinggangshan Zaohemu, 22.vii.2002, leg. H.J. Xue (2♂♂ 1♀ <named-content xmlns:xlink="http://www.w3.org/1999/xlink" content-type="dwc:institutional_code" xlink:title="Institute of Entomology, Nankai University, Tianjin, China" xlink:href="http://grbio.org/institution/nankai-university" xlink:type="simple">NKUM</named-content>), Jinggangshan Xiaoxidong, 24.vii.2002, leg. H.J. Xue (1♂ <named-content xmlns:xlink="http://www.w3.org/1999/xlink" content-type="dwc:institutional_code" xlink:title="Institute of Entomology, Nankai University, Tianjin, China" xlink:href="http://grbio.org/institution/nankai-university" xlink:type="simple">NKUM</named-content>), Jinggangshan Wuzhifeng Xiaoxidong, 24.vii.2002, leg. X. Yu (1♀ <named-content xmlns:xlink="http://www.w3.org/1999/xlink" content-type="dwc:institutional_code" xlink:title="Institute of Entomology, Nankai University, Tianjin, China" xlink:href="http://grbio.org/institution/nankai-university" xlink:type="simple">NKUM</named-content>), Jinggangshan Dabali Forest Farm, 26.vii.2002, leg. J.H. Ding (1♀ <named-content xmlns:xlink="http://www.w3.org/1999/xlink" content-type="dwc:institutional_code" xlink:title="Institute of Entomology, Nankai University, Tianjin, China" xlink:href="http://grbio.org/institution/nankai-university" xlink:type="simple">NKUM</named-content>), Jiulianshan Xiagongtang, 5.vii.2002, leg. W.L. Zhang, J.H. Ding (2♂♂ <named-content xmlns:xlink="http://www.w3.org/1999/xlink" content-type="dwc:institutional_code" xlink:title="Institute of Entomology, Nankai University, Tianjin, China" xlink:href="http://grbio.org/institution/nankai-university" xlink:type="simple">NKUM</named-content>), Jiulianshan Xiagongtang Pingkeng, 14–15.vii.2002, leg. X. Yu (1♀ <named-content xmlns:xlink="http://www.w3.org/1999/xlink" content-type="dwc:institutional_code" xlink:title="Institute of Entomology, Nankai University, Tianjin, China" xlink:href="http://grbio.org/institution/nankai-university" xlink:type="simple">NKUM</named-content>), Jiulianshan Pingkeng, 16.vii.2002, leg. H.J. Xue (1♀ <named-content xmlns:xlink="http://www.w3.org/1999/xlink" content-type="dwc:institutional_code" xlink:title="Institute of Entomology, Nankai University, Tianjin, China" xlink:href="http://grbio.org/institution/nankai-university" xlink:type="simple">NKUM</named-content>); <bold>Zhejiang</bold>: Lin’an Tianmushan, 300–700 m a.s.l., 8.viii.2007, leg. W.B. Zhu (4♂♂ 5♀♀ <named-content xmlns:xlink="http://www.w3.org/1999/xlink" content-type="dwc:institutional_code" xlink:title="Institute of Entomology, Nankai University, Tianjin, China" xlink:href="http://grbio.org/institution/nankai-university" xlink:type="simple">NKUM</named-content>), same but leg. Z.H. Fan (2♂♂ 2♀♀ <named-content xmlns:xlink="http://www.w3.org/1999/xlink" content-type="dwc:institutional_code" xlink:title="Institute of Entomology, Nankai University, Tianjin, China" xlink:href="http://grbio.org/institution/nankai-university" xlink:type="simple">NKUM</named-content>), Lin’an Huoshan Dashigu, 400–750 m a.s.l., 9.viii.2007, leg. W.B. Zhu (1♂ 2♀♀ <named-content xmlns:xlink="http://www.w3.org/1999/xlink" content-type="dwc:institutional_code" xlink:title="Institute of Entomology, Nankai University, Tianjin, China" xlink:href="http://grbio.org/institution/nankai-university" xlink:type="simple">NKUM</named-content>), Wuyanling, 700 m a.s.l., 3.viii.2007, leg. G.P. Zhu (1♂ 1♀ <named-content xmlns:xlink="http://www.w3.org/1999/xlink" content-type="dwc:institutional_code" xlink:title="Institute of Entomology, Nankai University, Tianjin, China" xlink:href="http://grbio.org/institution/nankai-university" xlink:type="simple">NKUM</named-content>).</p></tp:treatment-sec><tp:treatment-sec sec-type="remarks" id="SECID0EUZBG"><title>Remarks.</title><p>This species can be recognized from all other species of <italic><tp:taxon-name><tp:taxon-name-part taxon-name-part-type="genus" reg="Manocoreus">Manocoreus</tp:taxon-name-part></tp:taxon-name></italic> by the following characteristics: humeral angles of pronotum rectangular or slightly acute (Fig. <xref ref-type="fig" rid="F13">13C</xref>); lateral side of head and thorax without black spots or stripes (Figs <xref ref-type="fig" rid="F8">8B</xref>, <xref ref-type="fig" rid="F9">9A–D</xref>); median ventroposterior process of genital capsule subtriangular in ventral view (Fig. <xref ref-type="fig" rid="F14">14G</xref>), lateral processes on posterior margin of genital capsule round in ventral view (Fig. <xref ref-type="fig" rid="F14">14G</xref>). Based on the examination of a series of specimens distributed from seven provinces of southern China, the morphological characteristics of <italic><tp:taxon-name><tp:taxon-name-part taxon-name-part-type="genus" reg="Manocoreus">Manocoreus</tp:taxon-name-part><tp:taxon-name-part taxon-name-part-type="species" reg="vulgaris">vulgaris</tp:taxon-name-part></tp:taxon-name></italic> has a moderate degree of geographical variation in body size, coloration, and shape of spine of humeral angles, and all of them are considered in intraspecific range.</p><fig id="F8" position="float" orientation="portrait"><object-id xmlns:xlink="http://www.w3.org/1999/xlink" content-type="doi" xlink:type="simple">10.3897/zookeys.1152.98234.figure8</object-id><object-id xmlns:xlink="http://www.w3.org/1999/xlink" content-type="arpha" xlink:type="simple">7F7F132D-D8ED-52D2-9875-54C16F92B62D</object-id><label>Figure 8.</label><caption><p>Habitus of <italic><tp:taxon-name><tp:taxon-name-part taxon-name-part-type="genus" reg="Manocoreus">Manocoreus</tp:taxon-name-part></tp:taxon-name></italic> spp. <bold>A–C</bold><italic><tp:taxon-name><tp:taxon-name-part taxon-name-part-type="genus" reg="Manocoreus">M.</tp:taxon-name-part><tp:taxon-name-part taxon-name-part-type="species" reg="vulgaris">vulgaris</tp:taxon-name-part></tp:taxon-name></italic> male holotype <bold>A</bold> dorsal view <bold>B</bold> ventral view <bold>C</bold> labels <bold>D–F</bold><italic><tp:taxon-name><tp:taxon-name-part taxon-name-part-type="genus" reg="Manocoreus">M.</tp:taxon-name-part><tp:taxon-name-part taxon-name-part-type="species" reg="yunnanensis">yunnanensis</tp:taxon-name-part></tp:taxon-name></italic> male holotype <bold>D</bold> dorsal view <bold>E</bold> ventral view <bold>F</bold> labels.</p></caption><graphic xmlns:xlink="http://www.w3.org/1999/xlink" xlink:href="zookeys-1152-133_article-98234__-g008.jpg" position="float" orientation="portrait" xlink:type="simple" id="oo_822247.jpg"><uri content-type="original_file" xlink:type="simple">https://binary.pensoft.net/fig/822247</uri></graphic></fig><fig id="F9" position="float" orientation="portrait"><object-id xmlns:xlink="http://www.w3.org/1999/xlink" content-type="doi" xlink:type="simple">10.3897/zookeys.1152.98234.figure9</object-id><object-id xmlns:xlink="http://www.w3.org/1999/xlink" content-type="arpha" xlink:type="simple">FA9DC4C4-6E11-558A-A8E3-BF860A864C5A</object-id><label>Figure 9.</label><caption><p><italic><tp:taxon-name><tp:taxon-name-part taxon-name-part-type="genus" reg="Manocoreus">Manocoreus</tp:taxon-name-part><tp:taxon-name-part taxon-name-part-type="species" reg="vulgaris">vulgaris</tp:taxon-name-part></tp:taxon-name></italic> male non-type specimen <bold>A, B</bold> head <bold>A</bold> lateral view <bold>B</bold> ventral view <bold>C</bold> head and thorax, lateral view <bold>D</bold> scent gland ostiole and peritreme, lateral view <bold>E, F</bold> genital capsule <bold>E</bold> lateral view <bold>F</bold> posterior view. Abbreviations: <abbrev xmlns:xlink="http://www.w3.org/1999/xlink" xlink:title="median ventroposterior process" id="ABBRID0E44BG" xlink:type="simple">mvp</abbrev> = median ventroposterior process; <abbrev xmlns:xlink="http://www.w3.org/1999/xlink" xlink:title="process on head in front of antenniferous tubercles" id="ABBRID0EB5BG" xlink:type="simple">ph</abbrev> = process on head in front of antenniferous tubercles.</p></caption><graphic xmlns:xlink="http://www.w3.org/1999/xlink" xlink:href="zookeys-1152-133_article-98234__-g009.jpg" position="float" orientation="portrait" xlink:type="simple" id="oo_822248.jpg"><uri content-type="original_file" xlink:type="simple">https://binary.pensoft.net/fig/822248</uri></graphic></fig></tp:treatment-sec><tp:treatment-sec sec-type="distribution" id="SECID0EK5BG"><title>Distribution.</title><p><bold>China. Fujian</bold>: Chong’an, Jianyang (<xref ref-type="bibr" rid="B7">Chen et al. 1993</xref>, <xref ref-type="bibr" rid="B6">Chen and Li 1999</xref>), Longyan, Meihuashan, Shunchang (<xref ref-type="bibr" rid="B6">Chen and Li 1999</xref>), Wuyishan (<xref ref-type="bibr" rid="B6">Chen and Li 1999</xref>), Youxi (<xref ref-type="bibr" rid="B6">Chen and Li 1999</xref>); <bold>Guangdong</bold>: Lianzhou; <bold>Guangxi</bold>: Jinxiu, Longsheng, Tianlin; <bold>Guizhou</bold>: Fanjingshan (<xref ref-type="bibr" rid="B26">Zhu and Bu 2006</xref>); <bold>Hunan</bold>: Dong’an, Hengyang, Sangzhi, Yanling, Yizhang, Yongshun (<xref ref-type="bibr" rid="B19">Ren and Xiong 1993</xref>), Zhangjiajie; <bold>Jiangxi</bold>: Jinggangshan, Jiulianshan, Yifeng, <bold>Zhejiang</bold>: Baishanzu (Bu, Zheng and Ren 1995), Lin’an, Longwangshan (<xref ref-type="bibr" rid="B13">Liu 1998</xref>), Tianmushan, Wuyanling (Fig. <xref ref-type="fig" rid="F16">16</xref>).</p></tp:treatment-sec><tp:treatment-sec><!--Section generated to contain objects referenced in tp:taxon-treatment.--><fig id="F10" position="float" orientation="portrait"><object-id xmlns:xlink="http://www.w3.org/1999/xlink" content-type="doi" xlink:type="simple">10.3897/zookeys.1152.98234.figure10</object-id><object-id xmlns:xlink="http://www.w3.org/1999/xlink" content-type="arpha" xlink:type="simple">03F6FC94-74B9-53AD-BAAC-05C782604BCD</object-id><label>Figure 10.</label><caption><p><italic><tp:taxon-name><tp:taxon-name-part taxon-name-part-type="genus" reg="Manocoreus">Manocoreus</tp:taxon-name-part><tp:taxon-name-part taxon-name-part-type="species" reg="vulgaris">vulgaris</tp:taxon-name-part></tp:taxon-name></italic> male non-type specimen, male genitalia <bold>A–C</bold> phallus <bold>A</bold> dorsal view <bold>B</bold> lateral view <bold>C</bold> ventral view <bold>D</bold> genital capsule, dorsal view <bold>E–G</bold> right paramere in three different aspects. Abbreviations: <abbrev xmlns:xlink="http://www.w3.org/1999/xlink" xlink:title="aedeagus" id="ABBRID0EWHAI" xlink:type="simple">aed</abbrev> = aedeagus; <abbrev xmlns:xlink="http://www.w3.org/1999/xlink" xlink:title="basal plates" id="ABBRID0E1HAI" xlink:type="simple">bp</abbrev> = basal plates; <abbrev xmlns:xlink="http://www.w3.org/1999/xlink" xlink:title="dorsoposterior rim" id="ABBRID0E5HAI" xlink:type="simple">dpr</abbrev> = dorsoposterior rim; <abbrev xmlns:xlink="http://www.w3.org/1999/xlink" xlink:title="lateroposterior convexes" id="ABBRID0ECIAI" xlink:type="simple">lpc</abbrev> = lateroposterior convexes; <abbrev xmlns:xlink="http://www.w3.org/1999/xlink" xlink:title="median projection" id="ABBRID0EGIAI" xlink:type="simple">mdp</abbrev> = median projection; <abbrev xmlns:xlink="http://www.w3.org/1999/xlink" xlink:title="median ventroposterior process" id="ABBRID0EKIAI" xlink:type="simple">mvp</abbrev> = median ventroposterior process; <abbrev xmlns:xlink="http://www.w3.org/1999/xlink" xlink:title="phallotheca" id="ABBRID0EOIAI" xlink:type="simple">phth</abbrev> = phallotheca; <abbrev xmlns:xlink="http://www.w3.org/1999/xlink" xlink:title="ventral conjunctival sclerites" id="ABBRID0ESIAI" xlink:type="simple">vcs</abbrev> = ventral conjunctival sclerites.</p></caption><graphic xmlns:xlink="http://www.w3.org/1999/xlink" xlink:href="zookeys-1152-133_article-98234__-g010.jpg" position="float" orientation="portrait" xlink:type="simple" id="oo_822249.jpg"><uri content-type="original_file" xlink:type="simple">https://binary.pensoft.net/fig/822249</uri></graphic></fig><fig id="F11" position="float" orientation="portrait"><object-id xmlns:xlink="http://www.w3.org/1999/xlink" content-type="doi" xlink:type="simple">10.3897/zookeys.1152.98234.figure11</object-id><object-id xmlns:xlink="http://www.w3.org/1999/xlink" content-type="arpha" xlink:type="simple">9242D411-8F60-5629-9365-AF9BBF2A5474</object-id><label>Figure 11.</label><caption><p><italic><tp:taxon-name><tp:taxon-name-part taxon-name-part-type="genus" reg="Manocoreus">Manocoreus</tp:taxon-name-part><tp:taxon-name-part taxon-name-part-type="species" reg="vulgaris">vulgaris</tp:taxon-name-part></tp:taxon-name></italic> female non-type specimen, female genitalia <bold>A, C</bold> terminalia <bold>A</bold> dorsal view <bold>B</bold> ventral view <bold>C, D</bold> spermatheca in two different aspects. Abbreviations: <abbrev xmlns:xlink="http://www.w3.org/1999/xlink" xlink:title="ampulla" id="ABBRID0EWJAI" xlink:type="simple">am</abbrev> = ampulla; <abbrev xmlns:xlink="http://www.w3.org/1999/xlink" xlink:title="coiled duct" id="ABBRID0E1JAI" xlink:type="simple">cd</abbrev> = coiled duct; <abbrev xmlns:xlink="http://www.w3.org/1999/xlink" xlink:title="duct seminis" id="ABBRID0E5JAI" xlink:type="simple">ds</abbrev> = duct seminist; <abbrev xmlns:xlink="http://www.w3.org/1999/xlink" xlink:title="flexible zone" id="ABBRID0ECKAI" xlink:type="simple">fz</abbrev> = flexible zone; <abbrev xmlns:xlink="http://www.w3.org/1999/xlink" xlink:title="gonangulum" id="ABBRID0EGKAI" xlink:type="simple">ga</abbrev> = gonangulum; <abbrev xmlns:xlink="http://www.w3.org/1999/xlink" xlink:title="laterotergites VIII, IX" id="ABBRID0EKKAI" xlink:type="simple">lt8, 9</abbrev> = laterotergites VIII, IX; <abbrev xmlns:xlink="http://www.w3.org/1999/xlink" xlink:title="ramus of valvula VIII, IX" id="ABBRID0EOKAI" xlink:type="simple">ra8, 9</abbrev> = ramus of valvula VIII, IX; <abbrev xmlns:xlink="http://www.w3.org/1999/xlink" xlink:title="ring sclerite" id="ABBRID0ESKAI" xlink:type="simple">rs</abbrev> = ring sclerite; <abbrev xmlns:xlink="http://www.w3.org/1999/xlink" xlink:title="sternites VI, VII, X" id="ABBRID0EWKAI" xlink:type="simple">s6, 7, 10</abbrev> = sternites VI, VII, X; <abbrev xmlns:xlink="http://www.w3.org/1999/xlink" xlink:title="spermathecal duct" id="ABBRID0E1KAI" xlink:type="simple">sd</abbrev> = spermathecal duct; <abbrev xmlns:xlink="http://www.w3.org/1999/xlink" xlink:title="spiracle VIII" id="ABBRID0E5KAI" xlink:type="simple">sp8</abbrev> = spiracle VIII; <abbrev xmlns:xlink="http://www.w3.org/1999/xlink" xlink:title="seminal receptacle" id="ABBRID0ECLAI" xlink:type="simple">sr</abbrev> = seminal receptacle; <abbrev xmlns:xlink="http://www.w3.org/1999/xlink" xlink:title="spermatheca" id="ABBRID0EGLAI" xlink:type="simple">sth</abbrev> = spermatheca; <abbrev xmlns:xlink="http://www.w3.org/1999/xlink" xlink:title="tergites IX, X" id="ABBRID0EKLAI" xlink:type="simple">t9, 10</abbrev> = tergites IX, X; <abbrev xmlns:xlink="http://www.w3.org/1999/xlink" xlink:title="valvulae VIII, IX" id="ABBRID0EOLAI" xlink:type="simple">va8, 9</abbrev> = valvulae VIII, IX; <abbrev xmlns:xlink="http://www.w3.org/1999/xlink" xlink:title="valvifers VIII, IX" id="ABBRID0ESLAI" xlink:type="simple">vf8, 9</abbrev> = valvifers VIII, IX.</p></caption><graphic xmlns:xlink="http://www.w3.org/1999/xlink" xlink:href="zookeys-1152-133_article-98234__-g011.jpg" position="float" orientation="portrait" xlink:type="simple" id="oo_822250.jpg"><uri content-type="original_file" xlink:type="simple">https://binary.pensoft.net/fig/822250</uri></graphic></fig><fig id="F13" position="float" orientation="portrait"><object-id xmlns:xlink="http://www.w3.org/1999/xlink" content-type="doi" xlink:type="simple">10.3897/zookeys.1152.98234.figure13</object-id><object-id xmlns:xlink="http://www.w3.org/1999/xlink" content-type="arpha" xlink:type="simple">40BD3364-B32F-5FC9-A7E7-B8029F6921E2</object-id><label>Figure 13.</label><caption><p><italic><tp:taxon-name><tp:taxon-name-part taxon-name-part-type="genus" reg="Manocoreus">Manocoreus</tp:taxon-name-part></tp:taxon-name></italic> spp., head and pronotum, dorsal view <bold>A</bold><italic><tp:taxon-name><tp:taxon-name-part taxon-name-part-type="genus" reg="Manocoreus">M.</tp:taxon-name-part><tp:taxon-name-part taxon-name-part-type="species" reg="marginatus">marginatus</tp:taxon-name-part></tp:taxon-name></italic> (Hsiao, 1964) <bold>B</bold><italic><tp:taxon-name><tp:taxon-name-part taxon-name-part-type="genus" reg="Manocoreus">M.</tp:taxon-name-part><tp:taxon-name-part taxon-name-part-type="species" reg="montanus">montanus</tp:taxon-name-part></tp:taxon-name></italic> (Hsiao, 1964) <bold>C</bold><italic><tp:taxon-name><tp:taxon-name-part taxon-name-part-type="genus" reg="Manocoreus">M.</tp:taxon-name-part><tp:taxon-name-part taxon-name-part-type="species" reg="vulgaris">vulgaris</tp:taxon-name-part></tp:taxon-name></italic> (Hsiao, 1964) <bold>D</bold><italic><tp:taxon-name><tp:taxon-name-part taxon-name-part-type="genus" reg="Manocoreus">M.</tp:taxon-name-part><tp:taxon-name-part taxon-name-part-type="species" reg="yunnanensis">yunnanensis</tp:taxon-name-part></tp:taxon-name></italic> (Hsiao, 1964).</p></caption><graphic xmlns:xlink="http://www.w3.org/1999/xlink" xlink:href="zookeys-1152-133_article-98234__-g013.jpg" position="float" orientation="portrait" xlink:type="simple" id="oo_822252.jpg"><uri content-type="original_file" xlink:type="simple">https://binary.pensoft.net/fig/822252</uri></graphic></fig><fig id="F14" position="float" orientation="portrait"><object-id xmlns:xlink="http://www.w3.org/1999/xlink" content-type="doi" xlink:type="simple">10.3897/zookeys.1152.98234.figure14</object-id><object-id xmlns:xlink="http://www.w3.org/1999/xlink" content-type="arpha" xlink:type="simple">87D4B3E4-1BC4-5676-969D-DB0679B2EC7A</object-id><label>Figure 14.</label><caption><p><italic><tp:taxon-name><tp:taxon-name-part taxon-name-part-type="genus" reg="Manocoreus">Manocoreus</tp:taxon-name-part></tp:taxon-name></italic> spp., male terminalia, ventral view <bold>A</bold><italic><tp:taxon-name><tp:taxon-name-part taxon-name-part-type="genus" reg="Manocoreus">M.</tp:taxon-name-part><tp:taxon-name-part taxon-name-part-type="species" reg="astinus">astinus</tp:taxon-name-part></tp:taxon-name></italic> (Ren, 1983) <bold>B</bold><italic><tp:taxon-name><tp:taxon-name-part taxon-name-part-type="genus" reg="Manocoreus">M.</tp:taxon-name-part><tp:taxon-name-part taxon-name-part-type="species" reg="furcatus">furcatus</tp:taxon-name-part></tp:taxon-name></italic> (Liu &amp; Ren, 1993) <bold>C</bold><italic><tp:taxon-name><tp:taxon-name-part taxon-name-part-type="genus" reg="Manocoreus">M.</tp:taxon-name-part><tp:taxon-name-part taxon-name-part-type="species" reg="grypidus">grypidus</tp:taxon-name-part></tp:taxon-name></italic> (Ren, 1993) <bold>D</bold><italic><tp:taxon-name><tp:taxon-name-part taxon-name-part-type="genus" reg="Manocoreus">M.</tp:taxon-name-part><tp:taxon-name-part taxon-name-part-type="species" reg="hsiaoi">hsiaoi</tp:taxon-name-part></tp:taxon-name></italic> sp. nov. <bold>E</bold><italic><tp:taxon-name><tp:taxon-name-part taxon-name-part-type="genus" reg="Manocoreus">M.</tp:taxon-name-part><tp:taxon-name-part taxon-name-part-type="species" reg="marginatus">marginatus</tp:taxon-name-part></tp:taxon-name></italic> (Hsiao, 1964) <bold>F</bold><italic><tp:taxon-name><tp:taxon-name-part taxon-name-part-type="genus" reg="Manocoreus">M.</tp:taxon-name-part><tp:taxon-name-part taxon-name-part-type="species" reg="montanus">montanus</tp:taxon-name-part></tp:taxon-name></italic> (Hsiao, 1964) <bold>G</bold><italic><tp:taxon-name><tp:taxon-name-part taxon-name-part-type="genus" reg="Manocoreus">M.</tp:taxon-name-part><tp:taxon-name-part taxon-name-part-type="species" reg="vulgaris">vulgaris</tp:taxon-name-part></tp:taxon-name></italic> (Hsiao, 1964) <bold>H</bold><italic><tp:taxon-name><tp:taxon-name-part taxon-name-part-type="genus" reg="Manocoreus">M.</tp:taxon-name-part><tp:taxon-name-part taxon-name-part-type="species" reg="yunnanensis">yunnanensis</tp:taxon-name-part></tp:taxon-name></italic> (Hsiao, 1964).</p></caption><graphic xmlns:xlink="http://www.w3.org/1999/xlink" xlink:href="zookeys-1152-133_article-98234__-g014.jpg" position="float" orientation="portrait" xlink:type="simple" id="oo_822253.jpg"><uri content-type="original_file" xlink:type="simple">https://binary.pensoft.net/fig/822253</uri></graphic></fig><fig id="F15" position="float" orientation="portrait"><object-id xmlns:xlink="http://www.w3.org/1999/xlink" content-type="doi" xlink:type="simple">10.3897/zookeys.1152.98234.figure15</object-id><object-id xmlns:xlink="http://www.w3.org/1999/xlink" content-type="arpha" xlink:type="simple">68F85215-6823-590A-8B78-B11E88048AF8</object-id><label>Figure 15.</label><caption><p><italic><tp:taxon-name><tp:taxon-name-part taxon-name-part-type="genus" reg="Manocoreus">Manocoreus</tp:taxon-name-part></tp:taxon-name></italic> spp., female terminalia, in ventral view <bold>A</bold><italic><tp:taxon-name><tp:taxon-name-part taxon-name-part-type="genus" reg="Manocoreus">M.</tp:taxon-name-part><tp:taxon-name-part taxon-name-part-type="species" reg="astinus">astinus</tp:taxon-name-part></tp:taxon-name></italic> (Ren, 1983) <bold>B</bold><italic><tp:taxon-name><tp:taxon-name-part taxon-name-part-type="genus" reg="Manocoreus">M.</tp:taxon-name-part><tp:taxon-name-part taxon-name-part-type="species" reg="furcatus">furcatus</tp:taxon-name-part></tp:taxon-name></italic> (Liu &amp; Ren, 1993) <bold>C</bold><italic><tp:taxon-name><tp:taxon-name-part taxon-name-part-type="genus" reg="Manocoreus">M.</tp:taxon-name-part><tp:taxon-name-part taxon-name-part-type="species" reg="grypidus">grypidus</tp:taxon-name-part></tp:taxon-name></italic> (Ren, 1993) <bold>D</bold><italic><tp:taxon-name><tp:taxon-name-part taxon-name-part-type="genus" reg="Manocoreus">M.</tp:taxon-name-part><tp:taxon-name-part taxon-name-part-type="species" reg="hsiaoi">hsiaoi</tp:taxon-name-part></tp:taxon-name></italic> sp. nov. <bold>E</bold><italic><tp:taxon-name><tp:taxon-name-part taxon-name-part-type="genus" reg="Manocoreus">M.</tp:taxon-name-part><tp:taxon-name-part taxon-name-part-type="species" reg="marginatus">marginatus</tp:taxon-name-part></tp:taxon-name></italic> (Hsiao, 1964) <bold>F</bold><italic><tp:taxon-name><tp:taxon-name-part taxon-name-part-type="genus" reg="Manocoreus">M.</tp:taxon-name-part><tp:taxon-name-part taxon-name-part-type="species" reg="montanus">montanus</tp:taxon-name-part></tp:taxon-name></italic> (Hsiao, 1964) <bold>G</bold><italic><tp:taxon-name><tp:taxon-name-part taxon-name-part-type="genus" reg="Manocoreus">M.</tp:taxon-name-part><tp:taxon-name-part taxon-name-part-type="species" reg="vulgaris">vulgaris</tp:taxon-name-part></tp:taxon-name></italic> (Hsiao, 1964) <bold>H</bold><italic><tp:taxon-name><tp:taxon-name-part taxon-name-part-type="genus" reg="Manocoreus">M.</tp:taxon-name-part><tp:taxon-name-part taxon-name-part-type="species" reg="yunnanensis">yunnanensis</tp:taxon-name-part></tp:taxon-name></italic> (Hsiao, 1964).</p></caption><graphic xmlns:xlink="http://www.w3.org/1999/xlink" xlink:href="zookeys-1152-133_article-98234__-g015.jpg" position="float" orientation="portrait" xlink:type="simple" id="oo_822254.jpg"><uri content-type="original_file" xlink:type="simple">https://binary.pensoft.net/fig/822254</uri></graphic></fig><fig id="F16" position="float" orientation="portrait"><object-id xmlns:xlink="http://www.w3.org/1999/xlink" content-type="doi" xlink:type="simple">10.3897/zookeys.1152.98234.figure16</object-id><object-id xmlns:xlink="http://www.w3.org/1999/xlink" content-type="arpha" xlink:type="simple">473E4D35-38D3-573F-A7ED-A928094DBF34</object-id><label>Figure 16.</label><caption><p>Distribution records of all species of <italic><tp:taxon-name><tp:taxon-name-part taxon-name-part-type="genus" reg="Manocoreus">Manocoreus</tp:taxon-name-part></tp:taxon-name></italic>.</p></caption><graphic xmlns:xlink="http://www.w3.org/1999/xlink" xlink:href="zookeys-1152-133_article-98234__-g016.jpg" position="float" orientation="portrait" xlink:type="simple" id="oo_822255.jpg"><uri content-type="original_file" xlink:type="simple">https://binary.pensoft.net/fig/822255</uri></graphic></fig></tp:treatment-sec><ref-list><ref id="B10"><mixed-citation xmlns:xlink="http://www.w3.org/1999/xlink" xlink:type="simple"><person-group><name name-style="western"><surname>Hsiao</surname><given-names>TY</given-names></name></person-group> (<year>1977</year>) <article-title><tp:taxon-name><tp:taxon-name-part taxon-name-part-type="subfamily">Coreinae</tp:taxon-name-part></tp:taxon-name>.</article-title> In: <person-group><name name-style="western"><surname>Hsiao</surname><given-names>TY</given-names></name><name name-style="western"><surname>Ren</surname><given-names>SZ</given-names></name><name name-style="western"><surname>Zheng</surname><given-names>LY</given-names></name></person-group> (<role>Eds</role>) <issue-title>A Handbook for the Determination of the Chinese Hemiptera-Heteroptera (Vol.</issue-title><source>1). Science Press, Beijing</source>, <fpage>214</fpage>–<lpage>252</lpage>. [in Chinese, with English summary]</mixed-citation></ref><ref id="B16"><mixed-citation xmlns:xlink="http://www.w3.org/1999/xlink" xlink:type="simple"><person-group><name name-style="western"><surname>Ren</surname><given-names>SZ</given-names></name></person-group> (<year>1983</year>) <article-title>Notes on the genus <italic><tp:taxon-name><tp:taxon-name-part taxon-name-part-type="genus">Manocoreus</tp:taxon-name-part></tp:taxon-name></italic> Hsiao from China (<tp:taxon-name><tp:taxon-name-part taxon-name-part-type="suborder">Heteroptera</tp:taxon-name-part></tp:taxon-name>: <tp:taxon-name><tp:taxon-name-part taxon-name-part-type="family">Coreidae</tp:taxon-name-part></tp:taxon-name>).</article-title><source>Entomotaxonomia</source><volume>5</volume>(<issue>4</issue>): <fpage>321</fpage>–<lpage>325</lpage>. [in Chinese, with English summary]</mixed-citation></ref><ref id="B7"><mixed-citation xmlns:xlink="http://www.w3.org/1999/xlink" xlink:type="simple"><person-group><name name-style="western"><surname>Chen</surname><given-names>SL</given-names></name><name name-style="western"><surname>Li</surname><given-names>YG</given-names></name><name name-style="western"><surname>Lin</surname><given-names>QY</given-names></name></person-group> (<year>1993</year>) <article-title><tp:taxon-name><tp:taxon-name-part taxon-name-part-type="family">Coreidae</tp:taxon-name-part></tp:taxon-name>.</article-title> In: <person-group><name name-style="western"><surname>Zhao</surname><given-names>XF</given-names></name></person-group> (<role>Ed.</role>) <issue-title>Collection of Scientific Investigation Reports of Wuyishan Nature Reserve (Wuyishan Ziran Baohuqu Kexue Kaocha Baogaoji).</issue-title><source>Fujian Science &amp; Technology Publishing House, Fuzhou</source>, <fpage>409</fpage>–<lpage>412</lpage>. [in Chinese]</mixed-citation></ref><ref id="B19"><mixed-citation xmlns:xlink="http://www.w3.org/1999/xlink" xlink:type="simple"><person-group><name name-style="western"><surname>Ren</surname><given-names>SZ</given-names></name><name name-style="western"><surname>Xiong</surname><given-names>J</given-names></name></person-group> (<year>1993</year>) <article-title><tp:taxon-name><tp:taxon-name-part taxon-name-part-type="order">Hemiptera</tp:taxon-name-part></tp:taxon-name>: <tp:taxon-name><tp:taxon-name-part taxon-name-part-type="family">Coreidae</tp:taxon-name-part></tp:taxon-name>.</article-title> In: <person-group><name name-style="western"><surname>Huang</surname><given-names>FS</given-names></name></person-group> (<role>Ed.</role>) <issue-title>Serial Publications of the Bioresources Survey and Evaluation Conducted by Chinese Academy of Sciences: Insects of Wuling Mountains area, southwestern China.</issue-title><source>Science Press, Beijing</source>, <fpage>186</fpage>–<lpage>190</lpage>. [in Chinese]</mixed-citation></ref><ref id="B5"><mixed-citation xmlns:xlink="http://www.w3.org/1999/xlink" xlink:type="simple"><person-group><name name-style="western"><surname>Bu</surname><given-names>WJ</given-names></name><name name-style="western"><surname>Zheng</surname><given-names>LY</given-names></name><name name-style="western"><surname>Ren</surname><given-names>SZ</given-names></name></person-group> (<year>1995</year>) <article-title><tp:taxon-name><tp:taxon-name-part taxon-name-part-type="order">Hemiptera</tp:taxon-name-part></tp:taxon-name>: <tp:taxon-name><tp:taxon-name-part taxon-name-part-type="family">Coreidae</tp:taxon-name-part></tp:taxon-name>, <tp:taxon-name><tp:taxon-name-part taxon-name-part-type="family">Alydidae</tp:taxon-name-part></tp:taxon-name> and <tp:taxon-name><tp:taxon-name-part taxon-name-part-type="family">Rhopalidae</tp:taxon-name-part></tp:taxon-name>.</article-title> In: <person-group><name name-style="western"><surname>Wu</surname><given-names>H</given-names></name></person-group> (<role>Ed.</role>) <issue-title>The Series of the Bioresources Expedition to the Baishanzu Mountain Nature Reserve: Insects of Baishanzu Mountain, Eastern China.</issue-title><source>China Forestry Publishing House, Beijing</source>, <fpage>127</fpage>–<lpage>129</lpage>. [in Chinese]</mixed-citation></ref><ref id="B13"><mixed-citation xmlns:xlink="http://www.w3.org/1999/xlink" xlink:type="simple"><person-group><name name-style="western"><surname>Liu</surname><given-names>Q</given-names></name></person-group> (<year>1998</year>) <article-title><tp:taxon-name><tp:taxon-name-part taxon-name-part-type="order">Hemiptera</tp:taxon-name-part></tp:taxon-name>.</article-title> In: <person-group><name name-style="western"><surname>Wu</surname><given-names>H</given-names></name></person-group> (<role>Ed.</role>) <issue-title>The Series of the Bioresources Expedition to the Longwangshan Nature Reserve: Insects of Longwangshan Nature Reserve.</issue-title><source>China Forestry Publishing House, Beijing</source>, <fpage>86</fpage>–<lpage>94</lpage>. [in Chinese]</mixed-citation></ref><ref id="B6"><mixed-citation xmlns:xlink="http://www.w3.org/1999/xlink" xlink:type="simple"><person-group><name name-style="western"><surname>Chen</surname><given-names>SL</given-names></name><name name-style="western"><surname>Li</surname><given-names>YG</given-names></name></person-group> (<year>1999</year>) <article-title><tp:taxon-name><tp:taxon-name-part taxon-name-part-type="family">Coreidae</tp:taxon-name-part></tp:taxon-name>.</article-title> In: <person-group><name name-style="western"><surname>Huang</surname><given-names>BK</given-names></name></person-group> (<role>Ed.</role>) <issue-title>Fauna of Insects of Fujian Province of China (Vol.</issue-title><source>2). Fujian Science &amp; Technology Publishing House, Fuzhou</source>, <fpage>113</fpage>–<lpage>136</lpage>. [in Chinese]</mixed-citation></ref><ref id="B4"><mixed-citation xmlns:xlink="http://www.w3.org/1999/xlink" xlink:type="simple"><person-group><name name-style="western"><surname>Bu</surname><given-names>WJ</given-names></name><name name-style="western"><surname>Zheng</surname><given-names>LY</given-names></name></person-group> (<year>2001</year>) <article-title><tp:taxon-name><tp:taxon-name-part taxon-name-part-type="order">Hemiptera</tp:taxon-name-part></tp:taxon-name>: <tp:taxon-name><tp:taxon-name-part taxon-name-part-type="family">Coreidae</tp:taxon-name-part></tp:taxon-name>, <tp:taxon-name><tp:taxon-name-part taxon-name-part-type="family">Rhopalidae</tp:taxon-name-part></tp:taxon-name>, <tp:taxon-name><tp:taxon-name-part taxon-name-part-type="family">Alydidae</tp:taxon-name-part></tp:taxon-name>.</article-title> In: <person-group><name name-style="western"><surname>Wu</surname><given-names>H</given-names></name><name name-style="western"><surname>Pan</surname><given-names>CW</given-names></name></person-group> (<role>Eds</role>) <issue-title>Insects of Tianmushan National Nature Reserve.</issue-title><source>Science Press, Beijing</source>, <fpage>274</fpage>–<lpage>277</lpage>. [in Chinese]</mixed-citation></ref><ref id="B26"><mixed-citation xmlns:xlink="http://www.w3.org/1999/xlink" xlink:type="simple"><person-group><name name-style="western"><surname>Zhu</surname><given-names>WB</given-names></name><name name-style="western"><surname>Bu</surname><given-names>WJ</given-names></name></person-group> (<year>2006</year>) <article-title><tp:taxon-name><tp:taxon-name-part taxon-name-part-type="family">Coreidae</tp:taxon-name-part></tp:taxon-name>, <tp:taxon-name><tp:taxon-name-part taxon-name-part-type="family">Rhopalidae</tp:taxon-name-part></tp:taxon-name> and <tp:taxon-name><tp:taxon-name-part taxon-name-part-type="family">Alydidae</tp:taxon-name-part></tp:taxon-name>.</article-title> In: <person-group><name name-style="western"><surname>Li</surname><given-names>ZZ</given-names></name><name name-style="western"><surname>Jin</surname><given-names>DC</given-names></name></person-group> (<role>Eds</role>) <issue-title>Fanjingshan Jingguan Kunchong.</issue-title><source>Guizhou Science and Technology Publishing House, Guiyang</source>, <fpage>236</fpage>–<lpage>241</lpage>. [in Chinese]</mixed-citation></ref></ref-list></tp:taxon-treatment>
