# Supplementary material for: ﻿Taxonomic review of Manocoreini with description of a new species from China (Hemiptera, Heteroptera, Coreidae)
Source: Zookeys. 2023 Mar 9;1152:133–61. doi: 10.3897/zookeys.1152.98234 (PMC10206670; doi:10.3897/zookeys.1152.98234)
Supplement: XML Treatment for Manocoreus yunnanensis [file zookeys.1152.98234-treatment10.xml]

<!DOCTYPE tp:taxon-treatment
  PUBLIC "-//TaxonX//DTD Taxonomic Treatment Publishing DTD v0 20100105//EN" "tax-treatment-NSO.dtd">
<tp:taxon-treatment xmlns:tp="http://www.plazi.org/taxpub"><tp:treatment-meta><kwd-group><label>Taxon classification</label><kwd>
              <named-content content-type="kingdom">Animalia</named-content>
            </kwd><kwd>
              <named-content content-type="order">Hemiptera</named-content>
            </kwd><kwd>
              <named-content content-type="family">Coreidae</named-content>
            </kwd></kwd-group><mixed-citation publication-type="journal"><person-group><name><surname>Zhou</surname><given-names>Yanyan</given-names></name><name><surname>Liu</surname><given-names>Huaxi</given-names></name><name><surname>Bu</surname><given-names>Wenjun</given-names></name><name><surname>Li</surname><given-names>Zhiqiang</given-names></name></person-group><article-title>﻿Taxonomic review of <tp:taxon-name><tp:taxon-name-part taxon-name-part-type="tribe">Manocoreini</tp:taxon-name-part></tp:taxon-name> with description of a new species from China (<tp:taxon-name><tp:taxon-name-part taxon-name-part-type="order">Hemiptera</tp:taxon-name-part></tp:taxon-name>, <tp:taxon-name><tp:taxon-name-part taxon-name-part-type="suborder">Heteroptera</tp:taxon-name-part></tp:taxon-name>, <tp:taxon-name><tp:taxon-name-part taxon-name-part-type="family">Coreidae</tp:taxon-name-part></tp:taxon-name>)</article-title><source>Zookeys</source><day>09</day><month>03</month><year>2023</year><volume>1152</volume><fpage>133</fpage><lpage>161</lpage><pub-id pub-id-type="doi">10.3897/zookeys.1152.98234</pub-id></mixed-citation></tp:treatment-meta><tp:nomenclature><label>﻿</label><tp:taxon-name>
            <object-id xmlns:xlink="http://www.w3.org/1999/xlink" content-type="arpha" xlink:type="simple">2FEA2D03-E51B-58BC-9B2C-4DDBD5AC8E46</object-id>
            <tp:taxon-name-part taxon-name-part-type="genus" reg="Manocoreus">Manocoreus</tp:taxon-name-part>
            <tp:taxon-name-part taxon-name-part-type="species" reg="yunnanensis">yunnanensis</tp:taxon-name-part>
          </tp:taxon-name><tp:taxon-authority>Hsiao, 1964</tp:taxon-authority><xref ref-type="fig" rid="F8">Figs 8D–F</xref><xref ref-type="fig" rid="F13">, 13D</xref><xref ref-type="fig" rid="F14">, 14H</xref><xref ref-type="fig" rid="F15">, 15H</xref><xref ref-type="fig" rid="F16">, 16</xref><tp:nomenclature-citation-list><tp:nomenclature-citation><tp:taxon-name>
                <tp:taxon-name-part taxon-name-part-type="genus" reg="Manocoreus">Manocoreus</tp:taxon-name-part>
                <tp:taxon-name-part taxon-name-part-type="species" reg="yunnanensis">yunnanensis</tp:taxon-name-part>
              </tp:taxon-name><comment>Hsiao, 1964: 91. Holotype: ♂, China, Yunnan, Xishuangbanna; <named-content xmlns:xlink="http://www.w3.org/1999/xlink" content-type="dwc:institutional_code" xlink:title="Institute of Zoology, Chinese Academy of Sciences, Beijing, China" xlink:href="http://grbio.org/institution/institute-zoology-chinese-academy-sciences" xlink:type="simple">IZCAS</named-content>. <xref ref-type="bibr" rid="B10">Hsiao (1977)</xref>: 244 (description, distribution, in key, photo); <xref ref-type="bibr" rid="B16">Ren (1983)</xref>: 321 (in key), 323, 324 (figures); <xref ref-type="bibr" rid="B26">Zhu and Bu (2006)</xref>: 239 (catalogue, distribution, description).</comment></tp:nomenclature-citation></tp:nomenclature-citation-list></tp:nomenclature><tp:treatment-sec sec-type="type material" id="SECID0E2CAI"><title>Type material examined.</title><p><bold><italic>Holotype</italic></bold> male labelled: “Yunnan: Xishuangbanna Mengna [printed in Chinese] / 550 [printed] Gongchi [printed in Chinese] / Chinese Academy of Sciences [printed in Chinese] // 1959•VI•30 [handwritten] / collector Zhang Facai [printed in Chinese] // IOZ(E) 221832 [printed] // HOLOTYPE [printed] // Manocoreus [handwritten] / yunnanensis [handwritten] / HSIAO [handwritten] / holotype Hsiao Tsaiyu identified [printed in Chinese] 19 [printed] 63 [handwritten]”; <named-content xmlns:xlink="http://www.w3.org/1999/xlink" content-type="dwc:institutional_code" xlink:title="Institute of Zoology, Chinese Academy of Sciences, Beijing, China" xlink:href="http://grbio.org/institution/institute-zoology-chinese-academy-sciences" xlink:type="simple">IZCAS</named-content>. <bold><italic>Paratype</italic></bold> female, labelled: “NO. 59H [handwritten] Xishuangbanna [handwritten in Chinese] / Mengban [handwritten in Chinese] / 1958-6-9 [handwritten] // PARATYPE [printed] / Manocoreus [handwritten] / yunnanensis [handwritten] / HSIAO [handwritten]”; <named-content xmlns:xlink="http://www.w3.org/1999/xlink" content-type="dwc:institutional_code" xlink:title="Institute of Entomology, Nankai University, Tianjin, China" xlink:href="http://grbio.org/institution/nankai-university" xlink:type="simple">NKUM</named-content>.</p></tp:treatment-sec><tp:treatment-sec sec-type="material" id="SECID0EREAI"><title>Other material examined.</title><p><bold>China. Yunnan</bold>: Xishuangbanna Damenglong, 650 m a.s.l., 14.iv.1958, leg. Y.R. Zhang (1♂ <named-content xmlns:xlink="http://www.w3.org/1999/xlink" content-type="dwc:institutional_code" xlink:title="Institute of Zoology, Chinese Academy of Sciences, Beijing, China" xlink:href="http://grbio.org/institution/institute-zoology-chinese-academy-sciences" xlink:type="simple">IZCAS</named-content>), same but 17.iv.1958, leg. F.J. Pu (1♂ <named-content xmlns:xlink="http://www.w3.org/1999/xlink" content-type="dwc:institutional_code" xlink:title="Institute of Zoology, Chinese Academy of Sciences, Beijing, China" xlink:href="http://grbio.org/institution/institute-zoology-chinese-academy-sciences" xlink:type="simple">IZCAS</named-content>), Yunjinghong [= Jinghong], 650 m a.s.l., 8.viii.1958, leg. X.W. Meng (1♂ <named-content xmlns:xlink="http://www.w3.org/1999/xlink" content-type="dwc:institutional_code" xlink:title="Institute of Zoology, Chinese Academy of Sciences, Beijing, China" xlink:href="http://grbio.org/institution/institute-zoology-chinese-academy-sciences" xlink:type="simple">IZCAS</named-content>), Jinghong, 30.ix.1979, leg. J.X. Cui (3♂♂ <named-content xmlns:xlink="http://www.w3.org/1999/xlink" content-type="dwc:institutional_code" xlink:title="Institute of Entomology, Nankai University, Tianjin, China" xlink:href="http://grbio.org/institution/nankai-university" xlink:type="simple">NKUM</named-content>), Damenglong, 30.ix.1979, leg. H.G. Zou (1♀ <named-content xmlns:xlink="http://www.w3.org/1999/xlink" content-type="dwc:institutional_code" xlink:title="Institute of Entomology, Nankai University, Tianjin, China" xlink:href="http://grbio.org/institution/nankai-university" xlink:type="simple">NKUM</named-content>).</p></tp:treatment-sec><tp:treatment-sec sec-type="remarks" id="SECID0ESFAI"><title>Remarks.</title><p>This species is similar to <italic><tp:taxon-name><tp:taxon-name-part taxon-name-part-type="genus" reg="Manocoreus">M.</tp:taxon-name-part><tp:taxon-name-part taxon-name-part-type="species" reg="marginatus">marginatus</tp:taxon-name-part></tp:taxon-name></italic> in habitus, size, and color, but differs in the following characters: lateral margin of pronotum not black (Fig. <xref ref-type="fig" rid="F13">13D</xref>); punctures on the dorsum of head, pronotum, scutellum, and forewings not black (Fig. <xref ref-type="fig" rid="F8">8D</xref>); forewing concolorous; lateral side of the head, thorax and abdomen with blackish longitudinal stripe (Fig. <xref ref-type="fig" rid="F8">8E</xref>); distal portion of median ventroposterior process of the genital capsule with a small upward hook-shaped process in lateral view (see <xref ref-type="bibr" rid="B16">Ren 1983</xref>: fig. 26); plica of sternite VII not exposed out of sternite VI (Fig. <xref ref-type="fig" rid="F15">15H</xref>).</p><fig id="F10" position="float" orientation="portrait"><object-id xmlns:xlink="http://www.w3.org/1999/xlink" content-type="doi" xlink:type="simple">10.3897/zookeys.1152.98234.figure10</object-id><object-id xmlns:xlink="http://www.w3.org/1999/xlink" content-type="arpha" xlink:type="simple">03F6FC94-74B9-53AD-BAAC-05C782604BCD</object-id><label>Figure 10.</label><caption><p><italic><tp:taxon-name><tp:taxon-name-part taxon-name-part-type="genus" reg="Manocoreus">Manocoreus</tp:taxon-name-part><tp:taxon-name-part taxon-name-part-type="species" reg="vulgaris">vulgaris</tp:taxon-name-part></tp:taxon-name></italic> male non-type specimen, male genitalia <bold>A–C</bold> phallus <bold>A</bold> dorsal view <bold>B</bold> lateral view <bold>C</bold> ventral view <bold>D</bold> genital capsule, dorsal view <bold>E–G</bold> right paramere in three different aspects. Abbreviations: <abbrev xmlns:xlink="http://www.w3.org/1999/xlink" xlink:title="aedeagus" id="ABBRID0EWHAI" xlink:type="simple">aed</abbrev> = aedeagus; <abbrev xmlns:xlink="http://www.w3.org/1999/xlink" xlink:title="basal plates" id="ABBRID0E1HAI" xlink:type="simple">bp</abbrev> = basal plates; <abbrev xmlns:xlink="http://www.w3.org/1999/xlink" xlink:title="dorsoposterior rim" id="ABBRID0E5HAI" xlink:type="simple">dpr</abbrev> = dorsoposterior rim; <abbrev xmlns:xlink="http://www.w3.org/1999/xlink" xlink:title="lateroposterior convexes" id="ABBRID0ECIAI" xlink:type="simple">lpc</abbrev> = lateroposterior convexes; <abbrev xmlns:xlink="http://www.w3.org/1999/xlink" xlink:title="median projection" id="ABBRID0EGIAI" xlink:type="simple">mdp</abbrev> = median projection; <abbrev xmlns:xlink="http://www.w3.org/1999/xlink" xlink:title="median ventroposterior process" id="ABBRID0EKIAI" xlink:type="simple">mvp</abbrev> = median ventroposterior process; <abbrev xmlns:xlink="http://www.w3.org/1999/xlink" xlink:title="phallotheca" id="ABBRID0EOIAI" xlink:type="simple">phth</abbrev> = phallotheca; <abbrev xmlns:xlink="http://www.w3.org/1999/xlink" xlink:title="ventral conjunctival sclerites" id="ABBRID0ESIAI" xlink:type="simple">vcs</abbrev> = ventral conjunctival sclerites.</p></caption><graphic xmlns:xlink="http://www.w3.org/1999/xlink" xlink:href="zookeys-1152-133_article-98234__-g010.jpg" position="float" orientation="portrait" xlink:type="simple" id="oo_822249.jpg"><uri content-type="original_file" xlink:type="simple">https://binary.pensoft.net/fig/822249</uri></graphic></fig><fig id="F11" position="float" orientation="portrait"><object-id xmlns:xlink="http://www.w3.org/1999/xlink" content-type="doi" xlink:type="simple">10.3897/zookeys.1152.98234.figure11</object-id><object-id xmlns:xlink="http://www.w3.org/1999/xlink" content-type="arpha" xlink:type="simple">9242D411-8F60-5629-9365-AF9BBF2A5474</object-id><label>Figure 11.</label><caption><p><italic><tp:taxon-name><tp:taxon-name-part taxon-name-part-type="genus" reg="Manocoreus">Manocoreus</tp:taxon-name-part><tp:taxon-name-part taxon-name-part-type="species" reg="vulgaris">vulgaris</tp:taxon-name-part></tp:taxon-name></italic> female non-type specimen, female genitalia <bold>A, C</bold> terminalia <bold>A</bold> dorsal view <bold>B</bold> ventral view <bold>C, D</bold> spermatheca in two different aspects. Abbreviations: <abbrev xmlns:xlink="http://www.w3.org/1999/xlink" xlink:title="ampulla" id="ABBRID0EWJAI" xlink:type="simple">am</abbrev> = ampulla; <abbrev xmlns:xlink="http://www.w3.org/1999/xlink" xlink:title="coiled duct" id="ABBRID0E1JAI" xlink:type="simple">cd</abbrev> = coiled duct; <abbrev xmlns:xlink="http://www.w3.org/1999/xlink" xlink:title="duct seminis" id="ABBRID0E5JAI" xlink:type="simple">ds</abbrev> = duct seminist; <abbrev xmlns:xlink="http://www.w3.org/1999/xlink" xlink:title="flexible zone" id="ABBRID0ECKAI" xlink:type="simple">fz</abbrev> = flexible zone; <abbrev xmlns:xlink="http://www.w3.org/1999/xlink" xlink:title="gonangulum" id="ABBRID0EGKAI" xlink:type="simple">ga</abbrev> = gonangulum; <abbrev xmlns:xlink="http://www.w3.org/1999/xlink" xlink:title="laterotergites VIII, IX" id="ABBRID0EKKAI" xlink:type="simple">lt8, 9</abbrev> = laterotergites VIII, IX; <abbrev xmlns:xlink="http://www.w3.org/1999/xlink" xlink:title="ramus of valvula VIII, IX" id="ABBRID0EOKAI" xlink:type="simple">ra8, 9</abbrev> = ramus of valvula VIII, IX; <abbrev xmlns:xlink="http://www.w3.org/1999/xlink" xlink:title="ring sclerite" id="ABBRID0ESKAI" xlink:type="simple">rs</abbrev> = ring sclerite; <abbrev xmlns:xlink="http://www.w3.org/1999/xlink" xlink:title="sternites VI, VII, X" id="ABBRID0EWKAI" xlink:type="simple">s6, 7, 10</abbrev> = sternites VI, VII, X; <abbrev xmlns:xlink="http://www.w3.org/1999/xlink" xlink:title="spermathecal duct" id="ABBRID0E1KAI" xlink:type="simple">sd</abbrev> = spermathecal duct; <abbrev xmlns:xlink="http://www.w3.org/1999/xlink" xlink:title="spiracle VIII" id="ABBRID0E5KAI" xlink:type="simple">sp8</abbrev> = spiracle VIII; <abbrev xmlns:xlink="http://www.w3.org/1999/xlink" xlink:title="seminal receptacle" id="ABBRID0ECLAI" xlink:type="simple">sr</abbrev> = seminal receptacle; <abbrev xmlns:xlink="http://www.w3.org/1999/xlink" xlink:title="spermatheca" id="ABBRID0EGLAI" xlink:type="simple">sth</abbrev> = spermatheca; <abbrev xmlns:xlink="http://www.w3.org/1999/xlink" xlink:title="tergites IX, X" id="ABBRID0EKLAI" xlink:type="simple">t9, 10</abbrev> = tergites IX, X; <abbrev xmlns:xlink="http://www.w3.org/1999/xlink" xlink:title="valvulae VIII, IX" id="ABBRID0EOLAI" xlink:type="simple">va8, 9</abbrev> = valvulae VIII, IX; <abbrev xmlns:xlink="http://www.w3.org/1999/xlink" xlink:title="valvifers VIII, IX" id="ABBRID0ESLAI" xlink:type="simple">vf8, 9</abbrev> = valvifers VIII, IX.</p></caption><graphic xmlns:xlink="http://www.w3.org/1999/xlink" xlink:href="zookeys-1152-133_article-98234__-g011.jpg" position="float" orientation="portrait" xlink:type="simple" id="oo_822250.jpg"><uri content-type="original_file" xlink:type="simple">https://binary.pensoft.net/fig/822250</uri></graphic></fig><fig id="F12" position="float" orientation="portrait"><object-id xmlns:xlink="http://www.w3.org/1999/xlink" content-type="doi" xlink:type="simple">10.3897/zookeys.1152.98234.figure12</object-id><object-id xmlns:xlink="http://www.w3.org/1999/xlink" content-type="arpha" xlink:type="simple">8CAF99F7-FAD1-5EEB-A7E5-FCC65632C433</object-id><label>Figure 12.</label><caption><p><italic><tp:taxon-name><tp:taxon-name-part taxon-name-part-type="genus" reg="Manocoreus">Manocoreus</tp:taxon-name-part></tp:taxon-name></italic> spp., head and pronotum, dorsal view <bold>A</bold><italic><tp:taxon-name><tp:taxon-name-part taxon-name-part-type="genus" reg="Manocoreus">M.</tp:taxon-name-part><tp:taxon-name-part taxon-name-part-type="species" reg="astinus">astinus</tp:taxon-name-part></tp:taxon-name></italic> (Ren, 1983) <bold>B</bold><italic><tp:taxon-name><tp:taxon-name-part taxon-name-part-type="genus" reg="Manocoreus">M.</tp:taxon-name-part><tp:taxon-name-part taxon-name-part-type="species" reg="furcatus">furcatus</tp:taxon-name-part></tp:taxon-name></italic> (Liu &amp; Ren, 1993) <bold>C</bold><italic><tp:taxon-name><tp:taxon-name-part taxon-name-part-type="genus" reg="Manocoreus">M.</tp:taxon-name-part><tp:taxon-name-part taxon-name-part-type="species" reg="grypidus">grypidus</tp:taxon-name-part></tp:taxon-name></italic> (Ren, 1993) <bold>D</bold><italic><tp:taxon-name><tp:taxon-name-part taxon-name-part-type="genus" reg="Manocoreus">M.</tp:taxon-name-part><tp:taxon-name-part taxon-name-part-type="species" reg="hsiaoi">hsiaoi</tp:taxon-name-part></tp:taxon-name></italic> sp. nov.</p></caption><graphic xmlns:xlink="http://www.w3.org/1999/xlink" xlink:href="zookeys-1152-133_article-98234__-g012.jpg" position="float" orientation="portrait" xlink:type="simple" id="oo_822251.jpg"><uri content-type="original_file" xlink:type="simple">https://binary.pensoft.net/fig/822251</uri></graphic></fig><fig id="F13" position="float" orientation="portrait"><object-id xmlns:xlink="http://www.w3.org/1999/xlink" content-type="doi" xlink:type="simple">10.3897/zookeys.1152.98234.figure13</object-id><object-id xmlns:xlink="http://www.w3.org/1999/xlink" content-type="arpha" xlink:type="simple">40BD3364-B32F-5FC9-A7E7-B8029F6921E2</object-id><label>Figure 13.</label><caption><p><italic><tp:taxon-name><tp:taxon-name-part taxon-name-part-type="genus" reg="Manocoreus">Manocoreus</tp:taxon-name-part></tp:taxon-name></italic> spp., head and pronotum, dorsal view <bold>A</bold><italic><tp:taxon-name><tp:taxon-name-part taxon-name-part-type="genus" reg="Manocoreus">M.</tp:taxon-name-part><tp:taxon-name-part taxon-name-part-type="species" reg="marginatus">marginatus</tp:taxon-name-part></tp:taxon-name></italic> (Hsiao, 1964) <bold>B</bold><italic><tp:taxon-name><tp:taxon-name-part taxon-name-part-type="genus" reg="Manocoreus">M.</tp:taxon-name-part><tp:taxon-name-part taxon-name-part-type="species" reg="montanus">montanus</tp:taxon-name-part></tp:taxon-name></italic> (Hsiao, 1964) <bold>C</bold><italic><tp:taxon-name><tp:taxon-name-part taxon-name-part-type="genus" reg="Manocoreus">M.</tp:taxon-name-part><tp:taxon-name-part taxon-name-part-type="species" reg="vulgaris">vulgaris</tp:taxon-name-part></tp:taxon-name></italic> (Hsiao, 1964) <bold>D</bold><italic><tp:taxon-name><tp:taxon-name-part taxon-name-part-type="genus" reg="Manocoreus">M.</tp:taxon-name-part><tp:taxon-name-part taxon-name-part-type="species" reg="yunnanensis">yunnanensis</tp:taxon-name-part></tp:taxon-name></italic> (Hsiao, 1964).</p></caption><graphic xmlns:xlink="http://www.w3.org/1999/xlink" xlink:href="zookeys-1152-133_article-98234__-g013.jpg" position="float" orientation="portrait" xlink:type="simple" id="oo_822252.jpg"><uri content-type="original_file" xlink:type="simple">https://binary.pensoft.net/fig/822252</uri></graphic></fig><fig id="F14" position="float" orientation="portrait"><object-id xmlns:xlink="http://www.w3.org/1999/xlink" content-type="doi" xlink:type="simple">10.3897/zookeys.1152.98234.figure14</object-id><object-id xmlns:xlink="http://www.w3.org/1999/xlink" content-type="arpha" xlink:type="simple">87D4B3E4-1BC4-5676-969D-DB0679B2EC7A</object-id><label>Figure 14.</label><caption><p><italic><tp:taxon-name><tp:taxon-name-part taxon-name-part-type="genus" reg="Manocoreus">Manocoreus</tp:taxon-name-part></tp:taxon-name></italic> spp., male terminalia, ventral view <bold>A</bold><italic><tp:taxon-name><tp:taxon-name-part taxon-name-part-type="genus" reg="Manocoreus">M.</tp:taxon-name-part><tp:taxon-name-part taxon-name-part-type="species" reg="astinus">astinus</tp:taxon-name-part></tp:taxon-name></italic> (Ren, 1983) <bold>B</bold><italic><tp:taxon-name><tp:taxon-name-part taxon-name-part-type="genus" reg="Manocoreus">M.</tp:taxon-name-part><tp:taxon-name-part taxon-name-part-type="species" reg="furcatus">furcatus</tp:taxon-name-part></tp:taxon-name></italic> (Liu &amp; Ren, 1993) <bold>C</bold><italic><tp:taxon-name><tp:taxon-name-part taxon-name-part-type="genus" reg="Manocoreus">M.</tp:taxon-name-part><tp:taxon-name-part taxon-name-part-type="species" reg="grypidus">grypidus</tp:taxon-name-part></tp:taxon-name></italic> (Ren, 1993) <bold>D</bold><italic><tp:taxon-name><tp:taxon-name-part taxon-name-part-type="genus" reg="Manocoreus">M.</tp:taxon-name-part><tp:taxon-name-part taxon-name-part-type="species" reg="hsiaoi">hsiaoi</tp:taxon-name-part></tp:taxon-name></italic> sp. nov. <bold>E</bold><italic><tp:taxon-name><tp:taxon-name-part taxon-name-part-type="genus" reg="Manocoreus">M.</tp:taxon-name-part><tp:taxon-name-part taxon-name-part-type="species" reg="marginatus">marginatus</tp:taxon-name-part></tp:taxon-name></italic> (Hsiao, 1964) <bold>F</bold><italic><tp:taxon-name><tp:taxon-name-part taxon-name-part-type="genus" reg="Manocoreus">M.</tp:taxon-name-part><tp:taxon-name-part taxon-name-part-type="species" reg="montanus">montanus</tp:taxon-name-part></tp:taxon-name></italic> (Hsiao, 1964) <bold>G</bold><italic><tp:taxon-name><tp:taxon-name-part taxon-name-part-type="genus" reg="Manocoreus">M.</tp:taxon-name-part><tp:taxon-name-part taxon-name-part-type="species" reg="vulgaris">vulgaris</tp:taxon-name-part></tp:taxon-name></italic> (Hsiao, 1964) <bold>H</bold><italic><tp:taxon-name><tp:taxon-name-part taxon-name-part-type="genus" reg="Manocoreus">M.</tp:taxon-name-part><tp:taxon-name-part taxon-name-part-type="species" reg="yunnanensis">yunnanensis</tp:taxon-name-part></tp:taxon-name></italic> (Hsiao, 1964).</p></caption><graphic xmlns:xlink="http://www.w3.org/1999/xlink" xlink:href="zookeys-1152-133_article-98234__-g014.jpg" position="float" orientation="portrait" xlink:type="simple" id="oo_822253.jpg"><uri content-type="original_file" xlink:type="simple">https://binary.pensoft.net/fig/822253</uri></graphic></fig><fig id="F15" position="float" orientation="portrait"><object-id xmlns:xlink="http://www.w3.org/1999/xlink" content-type="doi" xlink:type="simple">10.3897/zookeys.1152.98234.figure15</object-id><object-id xmlns:xlink="http://www.w3.org/1999/xlink" content-type="arpha" xlink:type="simple">68F85215-6823-590A-8B78-B11E88048AF8</object-id><label>Figure 15.</label><caption><p><italic><tp:taxon-name><tp:taxon-name-part taxon-name-part-type="genus" reg="Manocoreus">Manocoreus</tp:taxon-name-part></tp:taxon-name></italic> spp., female terminalia, in ventral view <bold>A</bold><italic><tp:taxon-name><tp:taxon-name-part taxon-name-part-type="genus" reg="Manocoreus">M.</tp:taxon-name-part><tp:taxon-name-part taxon-name-part-type="species" reg="astinus">astinus</tp:taxon-name-part></tp:taxon-name></italic> (Ren, 1983) <bold>B</bold><italic><tp:taxon-name><tp:taxon-name-part taxon-name-part-type="genus" reg="Manocoreus">M.</tp:taxon-name-part><tp:taxon-name-part taxon-name-part-type="species" reg="furcatus">furcatus</tp:taxon-name-part></tp:taxon-name></italic> (Liu &amp; Ren, 1993) <bold>C</bold><italic><tp:taxon-name><tp:taxon-name-part taxon-name-part-type="genus" reg="Manocoreus">M.</tp:taxon-name-part><tp:taxon-name-part taxon-name-part-type="species" reg="grypidus">grypidus</tp:taxon-name-part></tp:taxon-name></italic> (Ren, 1993) <bold>D</bold><italic><tp:taxon-name><tp:taxon-name-part taxon-name-part-type="genus" reg="Manocoreus">M.</tp:taxon-name-part><tp:taxon-name-part taxon-name-part-type="species" reg="hsiaoi">hsiaoi</tp:taxon-name-part></tp:taxon-name></italic> sp. nov. <bold>E</bold><italic><tp:taxon-name><tp:taxon-name-part taxon-name-part-type="genus" reg="Manocoreus">M.</tp:taxon-name-part><tp:taxon-name-part taxon-name-part-type="species" reg="marginatus">marginatus</tp:taxon-name-part></tp:taxon-name></italic> (Hsiao, 1964) <bold>F</bold><italic><tp:taxon-name><tp:taxon-name-part taxon-name-part-type="genus" reg="Manocoreus">M.</tp:taxon-name-part><tp:taxon-name-part taxon-name-part-type="species" reg="montanus">montanus</tp:taxon-name-part></tp:taxon-name></italic> (Hsiao, 1964) <bold>G</bold><italic><tp:taxon-name><tp:taxon-name-part taxon-name-part-type="genus" reg="Manocoreus">M.</tp:taxon-name-part><tp:taxon-name-part taxon-name-part-type="species" reg="vulgaris">vulgaris</tp:taxon-name-part></tp:taxon-name></italic> (Hsiao, 1964) <bold>H</bold><italic><tp:taxon-name><tp:taxon-name-part taxon-name-part-type="genus" reg="Manocoreus">M.</tp:taxon-name-part><tp:taxon-name-part taxon-name-part-type="species" reg="yunnanensis">yunnanensis</tp:taxon-name-part></tp:taxon-name></italic> (Hsiao, 1964).</p></caption><graphic xmlns:xlink="http://www.w3.org/1999/xlink" xlink:href="zookeys-1152-133_article-98234__-g015.jpg" position="float" orientation="portrait" xlink:type="simple" id="oo_822254.jpg"><uri content-type="original_file" xlink:type="simple">https://binary.pensoft.net/fig/822254</uri></graphic></fig></tp:treatment-sec><tp:treatment-sec sec-type="distribution" id="SECID0EDYAI"><title>Distribution.</title><p><bold>China. Guizhou</bold>: Fanjingshan (<xref ref-type="bibr" rid="B26">Zhu and Bu 2006</xref>); <bold>Yunnan</bold>: Xishuangbanna (Fig. <xref ref-type="fig" rid="F16">16</xref>).</p><fig id="F16" position="float" orientation="portrait"><object-id xmlns:xlink="http://www.w3.org/1999/xlink" content-type="doi" xlink:type="simple">10.3897/zookeys.1152.98234.figure16</object-id><object-id xmlns:xlink="http://www.w3.org/1999/xlink" content-type="arpha" xlink:type="simple">473E4D35-38D3-573F-A7ED-A928094DBF34</object-id><label>Figure 16.</label><caption><p>Distribution records of all species of <italic><tp:taxon-name><tp:taxon-name-part taxon-name-part-type="genus" reg="Manocoreus">Manocoreus</tp:taxon-name-part></tp:taxon-name></italic>.</p></caption><graphic xmlns:xlink="http://www.w3.org/1999/xlink" xlink:href="zookeys-1152-133_article-98234__-g016.jpg" position="float" orientation="portrait" xlink:type="simple" id="oo_822255.jpg"><uri content-type="original_file" xlink:type="simple">https://binary.pensoft.net/fig/822255</uri></graphic></fig></tp:treatment-sec><tp:treatment-sec><!--Section generated to contain objects referenced in tp:taxon-treatment.--><fig id="F8" position="float" orientation="portrait"><object-id xmlns:xlink="http://www.w3.org/1999/xlink" content-type="doi" xlink:type="simple">10.3897/zookeys.1152.98234.figure8</object-id><object-id xmlns:xlink="http://www.w3.org/1999/xlink" content-type="arpha" xlink:type="simple">7F7F132D-D8ED-52D2-9875-54C16F92B62D</object-id><label>Figure 8.</label><caption><p>Habitus of <italic><tp:taxon-name><tp:taxon-name-part taxon-name-part-type="genus" reg="Manocoreus">Manocoreus</tp:taxon-name-part></tp:taxon-name></italic> spp. <bold>A–C</bold><italic><tp:taxon-name><tp:taxon-name-part taxon-name-part-type="genus" reg="Manocoreus">M.</tp:taxon-name-part><tp:taxon-name-part taxon-name-part-type="species" reg="vulgaris">vulgaris</tp:taxon-name-part></tp:taxon-name></italic> male holotype <bold>A</bold> dorsal view <bold>B</bold> ventral view <bold>C</bold> labels <bold>D–F</bold><italic><tp:taxon-name><tp:taxon-name-part taxon-name-part-type="genus" reg="Manocoreus">M.</tp:taxon-name-part><tp:taxon-name-part taxon-name-part-type="species" reg="yunnanensis">yunnanensis</tp:taxon-name-part></tp:taxon-name></italic> male holotype <bold>D</bold> dorsal view <bold>E</bold> ventral view <bold>F</bold> labels.</p></caption><graphic xmlns:xlink="http://www.w3.org/1999/xlink" xlink:href="zookeys-1152-133_article-98234__-g008.jpg" position="float" orientation="portrait" xlink:type="simple" id="oo_822247.jpg"><uri content-type="original_file" xlink:type="simple">https://binary.pensoft.net/fig/822247</uri></graphic></fig></tp:treatment-sec><ref-list><ref id="B10"><mixed-citation xmlns:xlink="http://www.w3.org/1999/xlink" xlink:type="simple"><person-group><name name-style="western"><surname>Hsiao</surname><given-names>TY</given-names></name></person-group> (<year>1977</year>) <article-title><tp:taxon-name><tp:taxon-name-part taxon-name-part-type="subfamily">Coreinae</tp:taxon-name-part></tp:taxon-name>.</article-title> In: <person-group><name name-style="western"><surname>Hsiao</surname><given-names>TY</given-names></name><name name-style="western"><surname>Ren</surname><given-names>SZ</given-names></name><name name-style="western"><surname>Zheng</surname><given-names>LY</given-names></name></person-group> (<role>Eds</role>) <issue-title>A Handbook for the Determination of the Chinese Hemiptera-Heteroptera (Vol.</issue-title><source>1). Science Press, Beijing</source>, <fpage>214</fpage>–<lpage>252</lpage>. [in Chinese, with English summary]</mixed-citation></ref><ref id="B16"><mixed-citation xmlns:xlink="http://www.w3.org/1999/xlink" xlink:type="simple"><person-group><name name-style="western"><surname>Ren</surname><given-names>SZ</given-names></name></person-group> (<year>1983</year>) <article-title>Notes on the genus <italic><tp:taxon-name><tp:taxon-name-part taxon-name-part-type="genus">Manocoreus</tp:taxon-name-part></tp:taxon-name></italic> Hsiao from China (<tp:taxon-name><tp:taxon-name-part taxon-name-part-type="suborder">Heteroptera</tp:taxon-name-part></tp:taxon-name>: <tp:taxon-name><tp:taxon-name-part taxon-name-part-type="family">Coreidae</tp:taxon-name-part></tp:taxon-name>).</article-title><source>Entomotaxonomia</source><volume>5</volume>(<issue>4</issue>): <fpage>321</fpage>–<lpage>325</lpage>. [in Chinese, with English summary]</mixed-citation></ref><ref id="B26"><mixed-citation xmlns:xlink="http://www.w3.org/1999/xlink" xlink:type="simple"><person-group><name name-style="western"><surname>Zhu</surname><given-names>WB</given-names></name><name name-style="western"><surname>Bu</surname><given-names>WJ</given-names></name></person-group> (<year>2006</year>) <article-title><tp:taxon-name><tp:taxon-name-part taxon-name-part-type="family">Coreidae</tp:taxon-name-part></tp:taxon-name>, <tp:taxon-name><tp:taxon-name-part taxon-name-part-type="family">Rhopalidae</tp:taxon-name-part></tp:taxon-name> and <tp:taxon-name><tp:taxon-name-part taxon-name-part-type="family">Alydidae</tp:taxon-name-part></tp:taxon-name>.</article-title> In: <person-group><name name-style="western"><surname>Li</surname><given-names>ZZ</given-names></name><name name-style="western"><surname>Jin</surname><given-names>DC</given-names></name></person-group> (<role>Eds</role>) <issue-title>Fanjingshan Jingguan Kunchong.</issue-title><source>Guizhou Science and Technology Publishing House, Guiyang</source>, <fpage>236</fpage>–<lpage>241</lpage>. [in Chinese]</mixed-citation></ref></ref-list></tp:taxon-treatment>
